# Supplementary material for: TbsNet: the importance of thin-branch structures in CNNs
Source: PeerJ Comput Sci. 2023 Jun 16;9:e1429. doi: 10.7717/peerj-cs.1429 (PMC10280644; doi:10.7717/peerj-cs.1429)
Supplement: Supplemental Information 1 — The training and testing programs on the CIFAR-10, CIFAR-100, Tiny-ImageNet, ImageNet-1K data sets [file peerj-cs-09-1429-s001.zip]

Archive with 265 entries (236 files):
- source_code/
- source_code/TbsNet-Cifar/
- source_code/TbsNet-Cifar/.idea/
- source_code/TbsNet-Cifar/.idea/.gitignore
- source_code/TbsNet-Cifar/.idea/.name
- source_code/TbsNet-Cifar/.idea/TbsNet.iml
- source_code/TbsNet-Cifar/.idea/inspectionProfiles/
- source_code/TbsNet-Cifar/.idea/inspectionProfiles/profiles_settings.xml
- source_code/TbsNet-Cifar/.idea/misc.xml
- source_code/TbsNet-Cifar/.idea/modules.xml
- source_code/TbsNet-Cifar/.idea/workspace.xml
- source_code/TbsNet-Cifar/__pycache__/
- source_code/TbsNet-Cifar/__pycache__/apex.cpython-38.pyc
- source_code/TbsNet-Cifar/batch_cifar10.sh
- source_code/TbsNet-Cifar/batch_cifar100.sh
- source_code/TbsNet-Cifar/batch_cifar10_100.sh
- source_code/TbsNet-Cifar/log_10/
- source_code/TbsNet-Cifar/log_10/Cifar10_WGRNet_2_0_3_0_1_0.0_2022-09-06-08-24-52.txt
- source_code/TbsNet-Cifar/log_10/Cifar10_WGRNet_2_0_3_0_3_0.0_2022-09-06-05-18-57.txt
- source_code/TbsNet-Cifar/log_10/Cifar10_WGRNet_2_0_3_1_1_-1.0_2022-09-01-20-01-39.txt
- source_code/TbsNet-Cifar/log_10/Cifar10_WGRNet_2_0_3_1_1_1.0_2022-09-01-17-17-44.txt
- source_code/TbsNet-Cifar/log_10/Cifar10_WGRNet_2_0_3_1_3_-1.0_2022-09-01-14-30-36.txt
- source_code/TbsNet-Cifar/log_10/Cifar10_WGRNet_2_0_3_1_3_-1.0_2022-09-05-23-25-53.txt
- source_code/TbsNet-Cifar/log_10/Cifar10_WGRNet_2_0_3_1_3_1.0_2022-09-01-10-24-16.txt
- source_code/TbsNet-Cifar/log_10/Cifar10_WGRNet_2_0_3_1_3_1.0_2022-09-06-01-59-47.txt
- source_code/TbsNet-Cifar/log_10/Cifar10_WGRNet_2_1_0_0_1_-1.0_2022-09-02-18-13-18.txt
- source_code/TbsNet-Cifar/log_10/Cifar10_WGRNet_2_1_0_0_1_1.0_2022-09-02-16-05-05.txt
- source_code/TbsNet-Cifar/log_10/Cifar10_WGRNet_2_1_0_0_3_-1.0_2022-09-02-13-57-44.txt
- source_code/TbsNet-Cifar/log_10/Cifar10_WGRNet_2_1_0_0_3_1.0_2022-09-02-11-28-51.txt
- source_code/TbsNet-Cifar/log_10/Cifar10_WGRNet_2_1_1_0_1_-1.0_2022-09-03-04-47-46.txt
- source_code/TbsNet-Cifar/log_10/Cifar10_WGRNet_2_1_1_0_1_1.0_2022-09-03-01-55-26.txt
- source_code/TbsNet-Cifar/log_10/Cifar10_WGRNet_2_1_1_0_3_-1.0_2022-09-02-23-18-12.txt
- source_code/TbsNet-Cifar/log_10/Cifar10_WGRNet_2_1_1_0_3_1.0_2022-09-02-20-01-36.txt
- source_code/TbsNet-Cifar/log_10/Cifar10_WGRNet_2_1_2_0_1_-1.0_2022-09-03-16-32-24.txt
- source_code/TbsNet-Cifar/log_10/Cifar10_WGRNet_2_1_2_0_1_1.0_2022-09-03-13-25-56.txt
- source_code/TbsNet-Cifar/log_10/Cifar10_WGRNet_2_1_2_0_3_-1.0_2022-09-03-10-36-14.txt
- source_code/TbsNet-Cifar/log_10/Cifar10_WGRNet_2_1_2_0_3_1.0_2022-09-03-07-00-36.txt
- source_code/TbsNet-Cifar/log_10/Cifar10_WGRNet_2_1_3_0_1_-1.0_2022-09-04-06-29-29.txt
- source_code/TbsNet-Cifar/log_10/Cifar10_WGRNet_2_1_3_0_1_0.0_2022-09-04-03-18-31.txt
- source_code/TbsNet-Cifar/log_10/Cifar10_WGRNet_2_1_3_0_3_-1.0_2022-09-04-00-13-15.txt
- source_code/TbsNet-Cifar/log_10/Cifar10_WGRNet_2_1_3_0_3_0.0_2022-09-03-20-18-35.txt
- source_code/TbsNet-Cifar/log_10/Cifar10_WGRNet_2_1_3_1_1_-1.0_2022-09-02-08-48-07.txt
- source_code/TbsNet-Cifar/log_10/Cifar10_WGRNet_2_1_3_1_1_1.0_2022-09-02-05-22-59.txt
- source_code/TbsNet-Cifar/log_10/Cifar10_WGRNet_2_1_3_1_3_-1.0_2022-09-02-02-03-29.txt
- source_code/TbsNet-Cifar/log_10/Cifar10_WGRNet_2_1_3_1_3_1.0_2022-09-01-21-56-34.txt
- source_code/TbsNet-Cifar/log_10/Cifar10_WGRNet_2_2_1_0_3_-1.0_2022-09-06-05-06-52.txt
- source_code/TbsNet-Cifar/log_10/Cifar10_WGRNet_2_2_1_0_3_1.0_2022-09-06-01-14-51.txt
- source_code/TbsNet-Cifar/log_10/Cifar10_WGRNet_2_2_1_1_3_-1.0_2022-09-06-12-23-20.txt
- source_code/TbsNet-Cifar/log_10/Cifar10_WGRNet_2_2_1_1_3_1.0_2022-09-06-08-18-00.txt
- source_code/TbsNet-Cifar/log_10/Cifar10_WGRNet_2_2_3_0_3_-1.0_2022-09-06-08-11-01.txt
- source_code/TbsNet-Cifar/log_10/Cifar10_WGRNet_2_2_3_0_3_0.0_2022-09-06-03-30-59.txt
- source_code/TbsNet-Cifar/log_10/Cifar10_WGRNet_2_2_3_1_3_-1.0_2022-09-06-10-50-15.txt
- source_code/TbsNet-Cifar/log_10/Cifar10_WGRNet_2_2_3_1_3_1.0_2022-09-06-12-04-50.txt
- source_code/TbsNet-Cifar/log_10/Cifar10_WGRNet_2_4_1_0_3_-1.0_2022-09-01-19-36-31.txt
- source_code/TbsNet-Cifar/log_10/Cifar10_WGRNet_2_4_1_0_3_1.0_2022-09-01-14-09-04.txt
- source_code/TbsNet-Cifar/log_10/Cifar10_WGRNet_2_4_1_1_3_-1.0_2022-09-02-06-45-12.txt
- source_code/TbsNet-Cifar/log_10/Cifar10_WGRNet_2_4_1_1_3_1.0_2022-09-02-00-25-31.txt
- source_code/TbsNet-Cifar/log_10/Cifar10_WGRNet_2_4_3_0_3_-1.0_2022-09-02-19-04-25.txt
- source_code/TbsNet-Cifar/log_10/Cifar10_WGRNet_2_4_3_0_3_0.0_2022-09-03-20-25-20.txt
- source_code/TbsNet-Cifar/log_10/Cifar10_WGRNet_2_4_3_0_3_1.0_2022-09-02-12-18-05.txt
- source_code/TbsNet-Cifar/log_10/Cifar10_WGRNet_2_4_3_1_3_-1.0_2022-09-03-07-18-30.txt
- source_code/TbsNet-Cifar/log_10/Cifar10_WGRNet_2_4_3_1_3_1.0_2022-09-03-00-22-28.txt
- source_code/TbsNet-Cifar/log_100/
- source_code/TbsNet-Cifar/log_100/Cifar100_WGRNet_2_1_0_0_3_-1.0_2022-09-01-12-56-46.txt
- source_code/TbsNet-Cifar/log_100/Cifar100_WGRNet_2_1_0_0_3_1.0_2022-09-01-10-33-11.txt
- source_code/TbsNet-Cifar/log_100/Cifar100_WGRNet_2_1_0_1_3_-1.0_2022-09-01-17-51-15.txt
- source_code/TbsNet-Cifar/log_100/Cifar100_WGRNet_2_1_0_1_3_1.0_2022-09-01-15-00-12.txt
- source_code/TbsNet-Cifar/log_100/Cifar100_WGRNet_2_1_1_0_3_-1.0_2022-09-01-23-15-19.txt
- source_code/TbsNet-Cifar/log_100/Cifar100_WGRNet_2_1_1_0_3_1.0_2022-09-01-20-01-43.txt
- source_code/TbsNet-Cifar/log_100/Cifar100_WGRNet_2_1_1_1_3_-1.0_2022-09-02-05-15-13.txt
- source_code/TbsNet-Cifar/log_100/Cifar100_WGRNet_2_1_1_1_3_1.0_2022-09-02-01-49-45.txt
- source_code/TbsNet-Cifar/log_100/Cifar100_WGRNet_2_1_2_0_3_-1.0_2022-09-02-11-28-06.txt
- source_code/TbsNet-Cifar/log_100/Cifar100_WGRNet_2_1_2_0_3_1.0_2022-09-02-07-55-26.txt
- source_code/TbsNet-Cifar/log_100/Cifar100_WGRNet_2_1_2_1_3_-1.0_2022-09-02-17-49-31.txt
- source_code/TbsNet-Cifar/log_100/Cifar100_WGRNet_2_1_2_1_3_1.0_2022-09-02-14-14-22.txt
- source_code/TbsNet-Cifar/log_100/Cifar100_WGRNet_2_1_3_0_3_-1.0_2022-09-03-01-21-42.txt
- source_code/TbsNet-Cifar/log_100/Cifar100_WGRNet_2_1_3_0_3_1.0_2022-09-02-20-48-34.txt
- source_code/TbsNet-Cifar/log_100/Cifar100_WGRNet_2_1_3_1_3_-1.0_2022-09-03-08-28-01.txt
- source_code/TbsNet-Cifar/log_100/Cifar100_WGRNet_2_1_3_1_3_1.0_2022-09-03-04-25-13.txt
- source_code/TbsNet-Cifar/log_100/Cifar100_WGRNet_2_2_0_0_3_-1.0_2022-09-03-14-43-24.txt
- source_code/TbsNet-Cifar/log_100/Cifar100_WGRNet_2_2_0_0_3_1.0_2022-09-03-11-44-41.txt
- source_code/TbsNet-Cifar/log_100/Cifar100_WGRNet_2_2_0_1_3_-1.0_2022-09-03-20-54-17.txt
- source_code/TbsNet-Cifar/log_100/Cifar100_WGRNet_2_2_0_1_3_1.0_2022-09-03-17-23-53.txt
- source_code/TbsNet-Cifar/log_100/Cifar100_WGRNet_2_2_1_0_3_-1.0_2022-09-04-03-39-46.txt
- source_code/TbsNet-Cifar/log_100/Cifar100_WGRNet_2_2_1_0_3_1.0_2022-09-03-23-41-39.txt
- source_code/TbsNet-Cifar/log_100/Cifar100_WGRNet_2_2_1_1_3_-1.0_2022-09-04-11-07-37.txt
- source_code/TbsNet-Cifar/log_100/Cifar100_WGRNet_2_2_1_1_3_1.0_2022-09-04-06-58-15.txt
- source_code/TbsNet-Cifar/log_100/Cifar100_WGRNet_2_2_2_0_3_-1.0_2022-09-04-18-46-46.txt
- source_code/TbsNet-Cifar/log_100/Cifar100_WGRNet_2_2_2_0_3_1.0_2022-09-04-14-29-29.txt
- source_code/TbsNet-Cifar/log_100/Cifar100_WGRNet_2_2_2_1_3_-1.0_2022-09-05-02-35-33.txt
- source_code/TbsNet-Cifar/log_100/Cifar100_WGRNet_2_2_2_1_3_1.0_2022-09-04-22-17-56.txt
- source_code/TbsNet-Cifar/log_100/Cifar100_WGRNet_2_2_3_0_3_-1.0_2022-09-05-10-51-18.txt
- source_code/TbsNet-Cifar/log_100/Cifar100_WGRNet_2_2_3_0_3_0.0_2022-09-05-06-17-12.txt
- source_code/TbsNet-Cifar/log_100/Cifar100_WGRNet_2_2_3_1_3_-1.0_2022-09-05-19-24-31.txt
- source_code/TbsNet-Cifar/log_100/Cifar100_WGRNet_2_2_3_1_3_1.0_2022-09-05-14-37-36.txt
- source_code/TbsNet-Cifar/log_100/Cifar100_WGRNet_2_4_0_0_3_-1.0_2022-09-04-13-07-02.txt
- source_code/TbsNet-Cifar/log_100/Cifar100_WGRNet_2_4_0_0_3_1.0_2022-09-04-08-53-08.txt
- source_code/TbsNet-Cifar/log_100/Cifar100_WGRNet_2_4_0_1_3_-1.0_2022-09-04-22-12-00.txt
- source_code/TbsNet-Cifar/log_100/Cifar100_WGRNet_2_4_0_1_3_1.0_2022-09-04-16-56-16.txt
- source_code/TbsNet-Cifar/log_100/Cifar100_WGRNet_2_4_1_0_3_-1.0_2022-09-04-07-58-22.txt
- source_code/TbsNet-Cifar/log_100/Cifar100_WGRNet_2_4_1_0_3_1.0_2022-09-04-02-29-30.txt
- source_code/TbsNet-Cifar/log_100/Cifar100_WGRNet_2_4_1_1_3_-1.0_2022-09-04-19-11-12.txt
- source_code/TbsNet-Cifar/log_100/Cifar100_WGRNet_2_4_1_1_3_1.0_2022-09-04-12-49-04.txt
- source_code/TbsNet-Cifar/log_100/Cifar100_WGRNet_2_4_2_0_3_-1.0_2022-09-05-09-39-10.txt
- source_code/TbsNet-Cifar/log_100/Cifar100_WGRNet_2_4_2_0_3_1.0_2022-09-05-02-50-27.txt
- source_code/TbsNet-Cifar/log_100/Cifar100_WGRNet_2_4_2_1_3_-1.0_2022-09-05-21-28-37.txt
- source_code/TbsNet-Cifar/log_100/Cifar100_WGRNet_2_4_2_1_3_1.0_2022-09-05-14-52-12.txt
- source_code/TbsNet-Cifar/log_100/Cifar100_WGRNet_2_4_3_0_3_-1.0_2022-09-05-06-49-58.txt
- source_code/TbsNet-Cifar/log_100/Cifar100_WGRNet_2_4_3_0_3_0.0_2022-09-05-00-45-55.txt
- source_code/TbsNet-Cifar/log_100/Cifar100_WGRNet_2_4_3_1_3_-1.0_2022-09-05-19-04-48.txt
- source_code/TbsNet-Cifar/log_100/Cifar100_WGRNet_2_4_3_1_3_1.0_2022-09-05-12-07-57.txt
- source_code/TbsNet-Cifar/model/
- source_code/TbsNet-Cifar/model/TbsNet.py
- source_code/TbsNet-Cifar/model/TbsNet_flops.py
- source_code/TbsNet-Cifar/model/__pycache__/
- source_code/TbsNet-Cifar/model/__pycache__/WgrNet.cpython-38.pyc
- source_code/TbsNet-Cifar/model/__pycache__/WgrNet1.cpython-38.pyc
- source_code/TbsNet-Cifar/model/__pycache__/WgrNet2.cpython-38.pyc
- source_code/TbsNet-Cifar/model/__pycache__/WgrNet_Asymmetric_Conv_ImageNet_Mini.cpython-38.pyc
- source_code/TbsNet-Cifar/model/__pycache__/WgrNet_Asymmetric_Conv_ImageNet_Mini_Group.cpython-38.pyc
- source_code/TbsNet-Cifar/model/__pycache__/WgrNet_Asymmetric_Conv_ImageNet_Norm.cpython-38.pyc
- source_code/TbsNet-Cifar/model/__pycache__/WgrNet_Asymmetric_Conv_ImageNet_Norm_Group.cpython-38.pyc
- source_code/TbsNet-Cifar/model/__pycache__/WgrNet_Atten.cpython-38.pyc
- source_code/TbsNet-Cifar/model/__pycache__/WgrNet_Basic.cpython-38.pyc
- source_code/TbsNet-Cifar/model/__pycache__/WgrNet_Best.cpython-38.pyc
- source_code/TbsNet-Cifar/model/__pycache__/WgrNet_CBAM.cpython-38.pyc
- source_code/TbsNet-Cifar/model/__pycache__/WgrNet_Channel_Atten.cpython-38.pyc
- source_code/TbsNet-Cifar/model/__pycache__/WgrNet_Exp.cpython-38.pyc
- source_code/TbsNet-Cifar/model/__pycache__/WgrNet_Exp_Old.cpython-38.pyc
- source_code/TbsNet-Cifar/model/__pycache__/WgrNet_Full_Asymmetric_ImageNet.cpython-38.pyc
- source_code/TbsNet-Cifar/model/__pycache__/WgrNet_Global_Skip.cpython-38.pyc
- source_code/TbsNet-Cifar/model/__pycache__/WgrNet_SPAttention.cpython-38.pyc
- source_code/TbsNet-Cifar/model/__pycache__/WgrNet_WRelu.cpython-38.pyc
- source_code/TbsNet-Cifar/model/__pycache__/WgrNet_W_Sp.cpython-38.pyc
- source_code/TbsNet-Cifar/model/__pycache__/WgrNet_Wide_ChannelAtten.cpython-38.pyc
- source_code/TbsNet-Cifar/model/__pycache__/WgrNet_Wide_SPAtten.cpython-38.pyc
- source_code/TbsNet-Cifar/model/__pycache__/parnet.cpython-38.pyc
- source_code/TbsNet-Cifar/model/resnet.py
- source_code/TbsNet-Cifar/model/resnext.py
- source_code/TbsNet-Cifar/model/senet.py
- source_code/TbsNet-Cifar/model/wideresidual.py
- source_code/TbsNet-Cifar/tools/
- source_code/TbsNet-Cifar/tools/WgrNet.py
- source_code/TbsNet-Cifar/tools/__pycache__/
- source_code/TbsNet-Cifar/tools/__pycache__/WgrNet.cpython-38.pyc
- source_code/TbsNet-Cifar/tools/__pycache__/myseed.cpython-38.pyc
- source_code/TbsNet-Cifar/tools/__pycache__/time2string.cpython-38.pyc
- source_code/TbsNet-Cifar/tools/cal_flops.py
- source_code/TbsNet-Cifar/tools/get_mean_std.py
- source_code/TbsNet-Cifar/tools/myseed.py
- source_code/TbsNet-Cifar/tools/resnet╜ß╣╣═╝.png
- source_code/TbsNet-Cifar/tools/time2string.py
- source_code/TbsNet-Cifar/tools/╢╠╠°┴1⁄4╜╙╢╘▒╚.py
- source_code/TbsNet-Cifar/train_cifar10.py
- source_code/TbsNet-Cifar/train_cifar100.py
- source_code/TbsNet-ImageNet/
- source_code/TbsNet-ImageNet/.idea/
- source_code/TbsNet-ImageNet/.idea/.gitignore
- source_code/TbsNet-ImageNet/.idea/.name
- source_code/TbsNet-ImageNet/.idea/TbsNet.iml
- source_code/TbsNet-ImageNet/.idea/inspectionProfiles/
- source_code/TbsNet-ImageNet/.idea/inspectionProfiles/Project_Default.xml
- source_code/TbsNet-ImageNet/.idea/inspectionProfiles/profiles_settings.xml
- source_code/TbsNet-ImageNet/.idea/misc.xml
- source_code/TbsNet-ImageNet/.idea/modules.xml
- source_code/TbsNet-ImageNet/.idea/workspace.xml
- source_code/TbsNet-ImageNet/TbsNet.py
- source_code/TbsNet-ImageNet/__pycache__/
- source_code/TbsNet-ImageNet/log/
- source_code/TbsNet-ImageNet/log/resnet50_valid_acc2022-07-01-17-40-32.txt
- source_code/TbsNet-ImageNet/main.py
- source_code/TbsNet-ImageNet/picture/
- source_code/TbsNet-ImageNet/picture/test_img_2.png
- source_code/TbsNet-ImageNet/test/
- source_code/TbsNet-ImageNet/test/n01514668_115.JPEG
- source_code/TbsNet-ImageNet/tools/
- source_code/TbsNet-ImageNet/tools/README.md
- source_code/TbsNet-ImageNet/tools/__pycache__/
- source_code/TbsNet-ImageNet/tools/__pycache__/myseed.cpython-38.pyc
- source_code/TbsNet-ImageNet/tools/__pycache__/presets.cpython-38.pyc
- source_code/TbsNet-ImageNet/tools/__pycache__/sampler.cpython-38.pyc
- source_code/TbsNet-ImageNet/tools/__pycache__/time2string.cpython-38.pyc
- source_code/TbsNet-ImageNet/tools/__pycache__/transforms.cpython-38.pyc
- source_code/TbsNet-ImageNet/tools/__pycache__/utils.cpython-38.pyc
- source_code/TbsNet-ImageNet/tools/myseed.py
- source_code/TbsNet-ImageNet/tools/presets.py
- source_code/TbsNet-ImageNet/tools/sampler.py
- source_code/TbsNet-ImageNet/tools/time2string.py
- source_code/TbsNet-ImageNet/tools/train_quantization.py
- source_code/TbsNet-ImageNet/tools/transforms.py
- source_code/TbsNet-ImageNet/tools/utils.py
- source_code/TbsNet-ImageNet/train.py
- source_code/TbsNet-Tiny-Imagenet/
- source_code/TbsNet-Tiny-Imagenet/.idea/
- source_code/TbsNet-Tiny-Imagenet/.idea/.gitignore
- source_code/TbsNet-Tiny-Imagenet/.idea/.name
- source_code/TbsNet-Tiny-Imagenet/.idea/TbsNet.iml
- source_code/TbsNet-Tiny-Imagenet/.idea/inspectionProfiles/
- source_code/TbsNet-Tiny-Imagenet/.idea/inspectionProfiles/profiles_settings.xml
- source_code/TbsNet-Tiny-Imagenet/.idea/misc.xml
- source_code/TbsNet-Tiny-Imagenet/.idea/modules.xml
- source_code/TbsNet-Tiny-Imagenet/.idea/workspace.xml
- source_code/TbsNet-Tiny-Imagenet/__pycache__/
- source_code/TbsNet-Tiny-Imagenet/__pycache__/apex.cpython-38.pyc
- source_code/TbsNet-Tiny-Imagenet/batch_tiny_0.sh
- source_code/TbsNet-Tiny-Imagenet/batch_tiny_1.sh
- source_code/TbsNet-Tiny-Imagenet/batch_tiny_2.sh
- source_code/TbsNet-Tiny-Imagenet/log_tiny/
- source_code/TbsNet-Tiny-Imagenet/log_tiny/TinyImagenet_WGRNet_0_0_0_3_-1.0_2022-08-30-10-42-39.txt
- source_code/TbsNet-Tiny-Imagenet/log_tiny/TinyImagenet_WGRNet_0_0_0_3_1.0_2022-09-13-19-39-10.txt
- source_code/TbsNet-Tiny-Imagenet/log_tiny/TinyImagenet_WGRNet_0_1_0_3_-1.0_2022-08-30-19-50-02.txt
- source_code/TbsNet-Tiny-Imagenet/log_tiny/TinyImagenet_WGRNet_0_1_0_3_1.0_2022-09-14-05-11-48.txt
- source_code/TbsNet-Tiny-Imagenet/log_tiny/TinyImagenet_WGRNet_0_2_0_3_-1.0_2022-08-31-05-16-01.txt
- source_code/TbsNet-Tiny-Imagenet/log_tiny/TinyImagenet_WGRNet_0_2_0_3_1.0_2022-09-14-15-57-24.txt
- source_code/TbsNet-Tiny-Imagenet/log_tiny/TinyImagenet_WGRNet_1_0_0_3_-1.0_2022-08-31-15-08-03.txt
- source_code/TbsNet-Tiny-Imagenet/log_tiny/TinyImagenet_WGRNet_1_0_0_3_1.0_2022-09-15-03-19-45.txt
- source_code/TbsNet-Tiny-Imagenet/log_tiny/TinyImagenet_WGRNet_1_1_0_3_-1.0_2022-08-30-10-42-41.txt
- source_code/TbsNet-Tiny-Imagenet/log_tiny/TinyImagenet_WGRNet_1_1_0_3_1.0_2022-09-15-13-51-45.txt
- source_code/TbsNet-Tiny-Imagenet/log_tiny/TinyImagenet_WGRNet_1_2_0_3_-1.0_2022-08-30-21-40-40.txt
- source_code/TbsNet-Tiny-Imagenet/log_tiny/TinyImagenet_WGRNet_1_2_0_3_1.0_2022-09-16-01-55-54.txt
- source_code/TbsNet-Tiny-Imagenet/log_tiny/TinyImagenet_WGRNet_2_0_0_3_-1.0_2022-08-31-08-56-15.txt
- source_code/TbsNet-Tiny-Imagenet/log_tiny/TinyImagenet_WGRNet_2_0_0_3_1.0_2022-09-16-14-30-00.txt
- source_code/TbsNet-Tiny-Imagenet/log_tiny/TinyImagenet_WGRNet_2_1_0_3_-1.0_2022-08-31-19-57-23.txt
- source_code/TbsNet-Tiny-Imagenet/log_tiny/TinyImagenet_WGRNet_2_1_0_3_1.0_2022-09-17-02-12-05.txt
- source_code/TbsNet-Tiny-Imagenet/log_tiny/TinyImagenet_WGRNet_2_2_0_3_-1.0_2022-08-30-10-42-42.txt
- source_code/TbsNet-Tiny-Imagenet/log_tiny/TinyImagenet_WGRNet_2_2_0_3_1.0_2022-09-17-16-52-44.txt
- source_code/TbsNet-Tiny-Imagenet/log_tiny/TinyImagenet_WGRNet_3_0_0_3_-1.0_2022-08-30-23-11-35.txt
- source_code/TbsNet-Tiny-Imagenet/log_tiny/TinyImagenet_WGRNet_3_1_0_3_-1.0_2022-08-31-10-54-52.txt
- source_code/TbsNet-Tiny-Imagenet/log_tiny/TinyImagenet_WGRNet_3_2_0_3_-1.0_2022-09-01-00-04-39.txt
- source_code/TbsNet-Tiny-Imagenet/model/
- source_code/TbsNet-Tiny-Imagenet/model/TbsNet.py
- source_code/TbsNet-Tiny-Imagenet/model/WgrNet.py
- source_code/TbsNet-Tiny-Imagenet/model/__pycache__/
- source_code/TbsNet-Tiny-Imagenet/model/__pycache__/WgrNet.cpython-38.pyc
- source_code/TbsNet-Tiny-Imagenet/model/__pycache__/WgrNet1.cpython-38.pyc
- source_code/TbsNet-Tiny-Imagenet/model/__pycache__/WgrNet2.cpython-38.pyc
- source_code/TbsNet-Tiny-Imagenet/model/__pycache__/WgrNet_Asymmetric_Conv_ImageNet_Mini.cpython-38.pyc
- source_code/TbsNet-Tiny-Imagenet/model/__pycache__/WgrNet_Asymmetric_Conv_ImageNet_Mini_Group.cpython-38.pyc
- source_code/TbsNet-Tiny-Imagenet/model/__pycache__/WgrNet_Asymmetric_Conv_ImageNet_Norm.cpython-38.pyc
- source_code/TbsNet-Tiny-Imagenet/model/__pycache__/WgrNet_Asymmetric_Conv_ImageNet_Norm_Group.cpython-38.pyc
- source_code/TbsNet-Tiny-Imagenet/model/__pycache__/WgrNet_Atten.cpython-38.pyc
- source_code/TbsNet-Tiny-Imagenet/model/__pycache__/WgrNet_Basic.cpython-38.pyc
- source_code/TbsNet-Tiny-Imagenet/model/__pycache__/WgrNet_Best.cpython-38.pyc
- source_code/TbsNet-Tiny-Imagenet/model/__pycache__/WgrNet_CBAM.cpython-38.pyc
- source_code/TbsNet-Tiny-Imagenet/model/__pycache__/WgrNet_Channel_Atten.cpython-38.pyc
- source_code/TbsNet-Tiny-Imagenet/model/__pycache__/WgrNet_Exp.cpython-38.pyc
- source_code/TbsNet-Tiny-Imagenet/model/__pycache__/WgrNet_Exp_Old.cpython-38.pyc
- source_code/TbsNet-Tiny-Imagenet/model/__pycache__/WgrNet_Full_Asymmetric_ImageNet.cpython-38.pyc
- source_code/TbsNet-Tiny-Imagenet/model/__pycache__/WgrNet_Global_Skip.cpython-38.pyc
- source_code/TbsNet-Tiny-Imagenet/model/__pycache__/WgrNet_Group.cpython-38.pyc
- source_code/TbsNet-Tiny-Imagenet/model/__pycache__/WgrNet_SPAttention.cpython-38.pyc
- source_code/TbsNet-Tiny-Imagenet/model/__pycache__/WgrNet_WRelu.cpython-38.pyc
- source_code/TbsNet-Tiny-Imagenet/model/__pycache__/WgrNet_W_Sp.cpython-38.pyc
- source_code/TbsNet-Tiny-Imagenet/model/__pycache__/WgrNet_Wide_ChannelAtten.cpython-38.pyc
- source_code/TbsNet-Tiny-Imagenet/model/__pycache__/WgrNet_Wide_SPAtten.cpython-38.pyc
- source_code/TbsNet-Tiny-Imagenet/model/__pycache__/parnet.cpython-38.pyc
- source_code/TbsNet-Tiny-Imagenet/tools/
- source_code/TbsNet-Tiny-Imagenet/tools/__pycache__/
- source_code/TbsNet-Tiny-Imagenet/tools/__pycache__/myseed.cpython-38.pyc
- source_code/TbsNet-Tiny-Imagenet/tools/__pycache__/time2string.cpython-38.pyc
- source_code/TbsNet-Tiny-Imagenet/tools/get_mean_std.py
- source_code/TbsNet-Tiny-Imagenet/tools/myseed.py
- source_code/TbsNet-Tiny-Imagenet/tools/resnet╜ß╣╣═╝.png
- source_code/TbsNet-Tiny-Imagenet/tools/time2string.py
- source_code/TbsNet-Tiny-Imagenet/train_tinyImagenet.py
