# Supplementary material for: TbsNet: the importance of thin-branch structures in CNNs
Source: PeerJ Comput Sci. 2023 Jun 16;9:e1429. doi: 10.7717/peerj-cs.1429 (PMC10280644; doi:10.7717/peerj-cs.1429)
Supplement: Supplemental Information 1 — The training and testing programs on the CIFAR-10, CIFAR-100, Tiny-ImageNet, ImageNet-1K data sets [file peerj-cs-09-1429-s001.zip › source_code/TbsNet-Cifar/batch_cifar10.sh]

#!/bin/sh
python3 train_cifar10.py --model_index 2 --depth_id 0 --width_id 3 --light 1 --kernel 3 --expansion 1 --epoch 200 --bs 256 --lr 0.1 --gpu_id 0
