# Supplementary material for: TbsNet: the importance of thin-branch structures in CNNs
Source: PeerJ Comput Sci. 2023 Jun 16;9:e1429. doi: 10.7717/peerj-cs.1429 (PMC10280644; doi:10.7717/peerj-cs.1429)
Supplement: Supplemental Information 1 — The training and testing programs on the CIFAR-10, CIFAR-100, Tiny-ImageNet, ImageNet-1K data sets [file peerj-cs-09-1429-s001.zip › source_code/TbsNet-Cifar/log_10/Cifar10_WGRNet_2_0_3_0_1_0.0_2022-09-06-08-24-52.txt]

Namespace(augment=True	bs=256	classes=10	depth_id=0	epoch=200	expansion=0.0	gpu_id=1	kernel=1	light_id=0	lr=0.1	model_index=2	seed=1234	stride=1	width_id=3)
Epoch	Accuracy	learn_lr
001	10.17	0.100000
002	15.33	0.100000
003	20.08	0.100000
004	26.57	0.100000
005	30.22	0.100000
006	40.82	0.100000
007	37.02	0.100000
008	48.69	0.100000
009	54.56	0.100000
010	60.71	0.100000
011	56.60	0.100000
012	63.46	0.100000
013	62.73	0.100000
014	55.81	0.100000
015	70.96	0.100000
016	67.30	0.100000
017	74.32	0.100000
018	77.96	0.100000
019	71.14	0.100000
020	79.83	0.100000
021	75.51	0.100000
022	82.77	0.100000
023	74.61	0.100000
024	78.72	0.100000
025	82.20	0.100000
026	79.55	0.100000
027	77.73	0.100000
028	80.89	0.100000
029	83.64	0.100000
030	81.33	0.100000
031	77.17	0.100000
032	80.36	0.100000
033	77.78	0.100000
034	84.03	0.100000
035	75.98	0.100000
036	85.82	0.100000
037	79.19	0.100000
038	84.59	0.100000
039	85.25	0.100000
040	78.53	0.100000
041	84.75	0.100000
042	79.85	0.100000
043	82.63	0.100000
044	86.11	0.100000
045	81.04	0.100000
046	83.11	0.100000
047	83.89	0.100000
048	79.67	0.100000
049	85.70	0.100000
050	82.74	0.100000
051	84.40	0.100000
052	86.18	0.100000
053	84.18	0.100000
054	86.49	0.100000
055	80.97	0.100000
056	84.90	0.100000
057	78.07	0.100000
058	82.78	0.100000
059	82.85	0.100000
060	83.72	0.100000
061	92.39	0.010000
062	92.94	0.010000
063	93.03	0.010000
064	92.96	0.010000
065	93.62	0.010000
066	93.39	0.010000
067	93.44	0.010000
068	93.52	0.010000
069	94.12	0.010000
070	93.68	0.010000
071	93.74	0.010000
072	93.87	0.010000
073	94.07	0.010000
074	94.06	0.010000
075	93.90	0.010000
076	93.72	0.010000
077	94.19	0.010000
078	93.86	0.010000
079	93.90	0.010000
080	93.98	0.010000
081	94.42	0.010000
082	93.79	0.010000
083	93.94	0.010000
084	93.86	0.010000
085	94.17	0.010000
086	93.86	0.010000
087	93.98	0.010000
088	93.86	0.010000
089	94.22	0.010000
090	94.04	0.010000
091	93.77	0.010000
092	93.71	0.010000
093	93.76	0.010000
094	93.87	0.010000
095	94.08	0.010000
096	93.82	0.010000
097	94.12	0.010000
098	93.68	0.010000
099	94.24	0.010000
100	93.85	0.010000
101	93.46	0.010000
102	94.36	0.010000
103	94.17	0.010000
104	93.02	0.010000
105	94.34	0.010000
106	93.81	0.010000
107	94.38	0.010000
108	93.65	0.010000
109	94.23	0.010000
110	93.96	0.010000
111	95.08	0.001000
112	95.10	0.001000
113	95.10	0.001000
114	95.04	0.001000
115	95.21	0.001000
116	95.14	0.001000
117	95.14	0.001000
118	95.35	0.001000
119	95.15	0.001000
120	95.30	0.001000
121	95.30	0.001000
122	95.27	0.001000
123	95.32	0.001000
124	95.23	0.001000
125	95.44	0.001000
126	95.31	0.001000
127	95.28	0.001000
128	95.23	0.001000
129	95.30	0.001000
130	95.34	0.001000
131	95.38	0.001000
132	95.30	0.001000
133	95.32	0.001000
134	95.25	0.001000
135	95.29	0.001000
136	95.52	0.001000
137	95.40	0.001000
138	95.46	0.001000
139	95.52	0.001000
140	95.54	0.001000
141	95.57	0.001000
142	95.40	0.001000
143	95.48	0.001000
144	95.48	0.001000
145	95.42	0.001000
146	95.51	0.001000
147	95.52	0.001000
148	95.36	0.001000
149	95.62	0.001000
150	95.52	0.001000
151	95.48	0.001000
152	95.43	0.001000
153	95.38	0.001000
154	95.59	0.001000
155	95.46	0.001000
156	95.33	0.001000
157	95.56	0.001000
158	95.44	0.001000
159	95.56	0.001000
160	95.48	0.001000
161	95.42	0.001000
162	95.33	0.000100
163	95.35	0.000100
164	95.58	0.000100
165	95.41	0.000100
166	95.51	0.000100
167	95.40	0.000100
168	95.47	0.000100
169	95.52	0.000100
170	95.55	0.000100
171	95.57	0.000100
172	95.49	0.000100
173	95.52	0.000100
174	95.50	0.000100
175	95.43	0.000100
176	95.53	0.000100
177	95.60	0.000100
178	95.54	0.000100
179	95.49	0.000100
180	95.55	0.000100
181	95.46	0.000100
182	95.49	0.000100
183	95.55	0.000100
184	95.48	0.000100
185	95.54	0.000100
186	95.56	0.000100
187	95.58	0.000100
188	95.55	0.000100
189	95.59	0.000100
190	95.65	0.000100
191	95.61	0.000100
192	95.62	0.000100
193	95.63	0.000100
194	95.59	0.000100
195	95.61	0.000100
196	95.49	0.000100
197	95.66	0.000100
198	95.62	0.000100
199	95.70	0.000100
200	95.62	0.000100
The epoch = 199	max accuracy= 95.70
Total running time = 02:25:16
