# Supplementary material for: TbsNet: the importance of thin-branch structures in CNNs
Source: PeerJ Comput Sci. 2023 Jun 16;9:e1429. doi: 10.7717/peerj-cs.1429 (PMC10280644; doi:10.7717/peerj-cs.1429)
Supplement: Supplemental Information 1 — The training and testing programs on the CIFAR-10, CIFAR-100, Tiny-ImageNet, ImageNet-1K data sets [file peerj-cs-09-1429-s001.zip › source_code/TbsNet-Cifar/log_10/Cifar10_WGRNet_2_0_3_1_1_-1.0_2022-09-01-20-01-39.txt]

Namespace(augment=True	bs=256	classes=10	depth_id=0	epoch=200	expansion=-1.0	gpu_id=0	kernel=1	light_id=1	lr=0.1	model_index=2	seed=1234	stride=1	width_id=3)
Epoch	Accuracy	learn_lr
001	13.64	0.100000
002	21.89	0.100000
003	25.71	0.100000
004	33.99	0.100000
005	43.93	0.100000
006	44.85	0.100000
007	54.71	0.100000
008	54.95	0.100000
009	61.34	0.100000
010	54.33	0.100000
011	63.11	0.100000
012	69.51	0.100000
013	72.73	0.100000
014	70.44	0.100000
015	63.84	0.100000
016	71.01	0.100000
017	61.01	0.100000
018	75.96	0.100000
019	70.59	0.100000
020	80.69	0.100000
021	80.31	0.100000
022	71.86	0.100000
023	74.89	0.100000
024	76.40	0.100000
025	77.88	0.100000
026	69.83	0.100000
027	80.46	0.100000
028	81.44	0.100000
029	82.70	0.100000
030	83.94	0.100000
031	74.90	0.100000
032	82.97	0.100000
033	76.03	0.100000
034	82.91	0.100000
035	80.35	0.100000
036	79.00	0.100000
037	81.79	0.100000
038	78.91	0.100000
039	82.98	0.100000
040	78.29	0.100000
041	79.94	0.100000
042	82.57	0.100000
043	82.61	0.100000
044	80.00	0.100000
045	81.42	0.100000
046	83.95	0.100000
047	81.89	0.100000
048	84.67	0.100000
049	84.11	0.100000
050	81.51	0.100000
051	82.83	0.100000
052	71.73	0.100000
053	84.03	0.100000
054	81.77	0.100000
055	83.15	0.100000
056	80.91	0.100000
057	76.54	0.100000
058	77.61	0.100000
059	85.91	0.100000
060	78.86	0.100000
061	91.76	0.010000
062	92.20	0.010000
063	92.64	0.010000
064	92.85	0.010000
065	92.90	0.010000
066	92.67	0.010000
067	92.97	0.010000
068	92.97	0.010000
069	92.91	0.010000
070	93.08	0.010000
071	93.25	0.010000
072	93.32	0.010000
073	93.25	0.010000
074	93.42	0.010000
075	93.21	0.010000
076	92.98	0.010000
077	93.16	0.010000
078	93.27	0.010000
079	93.43	0.010000
080	93.26	0.010000
081	93.59	0.010000
082	93.46	0.010000
083	93.72	0.010000
084	93.72	0.010000
085	92.98	0.010000
086	93.36	0.010000
087	93.32	0.010000
088	93.59	0.010000
089	93.41	0.010000
090	93.57	0.010000
091	93.89	0.010000
092	93.00	0.010000
093	93.67	0.010000
094	93.32	0.010000
095	93.40	0.010000
096	93.55	0.010000
097	93.57	0.010000
098	93.73	0.010000
099	92.88	0.010000
100	93.45	0.010000
101	93.37	0.010000
102	93.62	0.010000
103	92.75	0.010000
104	93.39	0.010000
105	93.07	0.010000
106	93.45	0.010000
107	93.90	0.010000
108	92.93	0.010000
109	93.02	0.010000
110	93.39	0.010000
111	93.42	0.010000
112	94.53	0.001000
113	94.74	0.001000
114	94.76	0.001000
115	94.77	0.001000
116	94.77	0.001000
117	94.77	0.001000
118	94.84	0.001000
119	94.77	0.001000
120	94.86	0.001000
121	94.83	0.001000
122	94.90	0.001000
123	94.87	0.001000
124	94.91	0.001000
125	94.83	0.001000
126	94.78	0.001000
127	94.96	0.001000
128	94.87	0.001000
129	94.81	0.001000
130	94.76	0.001000
131	94.90	0.001000
132	94.91	0.001000
133	94.87	0.001000
134	94.91	0.001000
135	94.89	0.001000
136	94.79	0.001000
137	94.96	0.001000
138	95.03	0.001000
139	94.74	0.001000
140	94.93	0.001000
141	95.01	0.001000
142	94.88	0.001000
143	94.92	0.001000
144	95.06	0.001000
145	94.86	0.001000
146	94.88	0.001000
147	95.03	0.001000
148	95.12	0.001000
149	95.00	0.001000
150	94.96	0.001000
151	94.98	0.001000
152	95.03	0.001000
153	95.14	0.001000
154	95.14	0.001000
155	95.05	0.001000
156	95.02	0.001000
157	95.17	0.001000
158	95.11	0.001000
159	95.14	0.001000
160	95.04	0.001000
161	95.19	0.001000
162	95.10	0.001000
163	95.03	0.001000
164	95.03	0.001000
165	95.08	0.000100
166	95.10	0.000100
167	95.10	0.000100
168	95.10	0.000100
169	95.20	0.000100
170	95.15	0.000100
171	95.21	0.000100
172	95.15	0.000100
173	95.23	0.000100
174	95.22	0.000100
175	95.19	0.000100
176	95.26	0.000100
177	95.28	0.000100
178	95.24	0.000100
179	95.18	0.000100
180	95.13	0.000100
181	95.20	0.000100
182	95.21	0.000100
183	95.26	0.000100
184	95.17	0.000100
185	95.19	0.000100
186	95.26	0.000100
187	95.15	0.000100
188	95.17	0.000100
189	95.22	0.000100
190	95.15	0.000100
191	95.19	0.000100
192	95.13	0.000100
193	95.13	0.000100
194	95.15	0.000100
195	95.23	0.000100
196	95.08	0.000100
197	95.26	0.000100
198	95.20	0.000100
199	95.21	0.000100
200	95.21	0.000100
The epoch = 177	max accuracy= 95.28
Total running time = 01:54:47
