# Supplementary material for: TbsNet: the importance of thin-branch structures in CNNs
Source: PeerJ Comput Sci. 2023 Jun 16;9:e1429. doi: 10.7717/peerj-cs.1429 (PMC10280644; doi:10.7717/peerj-cs.1429)
Supplement: Supplemental Information 1 — The training and testing programs on the CIFAR-10, CIFAR-100, Tiny-ImageNet, ImageNet-1K data sets [file peerj-cs-09-1429-s001.zip › source_code/TbsNet-Cifar/log_10/Cifar10_WGRNet_2_1_3_1_3_-1.0_2022-09-02-02-03-29.txt]

Namespace(augment=True	bs=256	classes=10	depth_id=1	epoch=200	expansion=-1.0	gpu_id=0	kernel=3	light_id=1	lr=0.1	model_index=2	seed=1234	stride=1	width_id=3)
Epoch	Accuracy	learn_lr
001	14.12	0.100000
002	24.86	0.100000
003	33.31	0.100000
004	41.04	0.100000
005	52.16	0.100000
006	51.22	0.100000
007	59.62	0.100000
008	63.61	0.100000
009	70.10	0.100000
010	69.88	0.100000
011	70.81	0.100000
012	68.88	0.100000
013	70.43	0.100000
014	73.49	0.100000
015	76.53	0.100000
016	78.33	0.100000
017	81.84	0.100000
018	79.08	0.100000
019	75.62	0.100000
020	76.84	0.100000
021	76.45	0.100000
022	82.50	0.100000
023	84.04	0.100000
024	76.47	0.100000
025	80.31	0.100000
026	80.22	0.100000
027	81.30	0.100000
028	80.39	0.100000
029	83.64	0.100000
030	84.82	0.100000
031	82.17	0.100000
032	76.88	0.100000
033	79.10	0.100000
034	79.99	0.100000
035	79.39	0.100000
036	80.68	0.100000
037	85.80	0.100000
038	78.51	0.100000
039	85.20	0.100000
040	85.58	0.100000
041	86.40	0.100000
042	85.74	0.100000
043	82.78	0.100000
044	85.43	0.100000
045	79.39	0.100000
046	79.60	0.100000
047	85.83	0.100000
048	81.28	0.100000
049	86.81	0.100000
050	86.71	0.100000
051	87.59	0.100000
052	83.76	0.100000
053	80.02	0.100000
054	83.03	0.100000
055	86.37	0.100000
056	85.81	0.100000
057	83.32	0.100000
058	85.18	0.100000
059	88.61	0.100000
060	83.01	0.100000
061	93.51	0.010000
062	93.78	0.010000
063	93.91	0.010000
064	94.20	0.010000
065	94.22	0.010000
066	94.42	0.010000
067	94.51	0.010000
068	94.64	0.010000
069	94.40	0.010000
070	94.64	0.010000
071	94.29	0.010000
072	94.87	0.010000
073	94.75	0.010000
074	94.58	0.010000
075	94.61	0.010000
076	94.73	0.010000
077	94.48	0.010000
078	94.81	0.010000
079	95.06	0.010000
080	94.88	0.010000
081	94.86	0.010000
082	94.86	0.010000
083	94.49	0.010000
084	94.85	0.010000
085	94.76	0.010000
086	94.66	0.010000
087	94.42	0.010000
088	94.54	0.010000
089	95.06	0.010000
090	94.98	0.010000
091	94.90	0.010000
092	94.70	0.010000
093	94.57	0.010000
094	94.51	0.010000
095	94.62	0.010000
096	94.37	0.010000
097	94.81	0.010000
098	94.16	0.010000
099	94.87	0.010000
100	94.78	0.010000
101	94.80	0.010000
102	94.67	0.010000
103	94.91	0.010000
104	94.81	0.010000
105	94.93	0.010000
106	94.77	0.010000
107	94.44	0.010000
108	94.47	0.010000
109	94.30	0.010000
110	94.24	0.010000
111	94.16	0.010000
112	94.03	0.010000
113	95.40	0.001000
114	95.45	0.001000
115	95.72	0.001000
116	95.71	0.001000
117	95.70	0.001000
118	95.74	0.001000
119	95.67	0.001000
120	95.78	0.001000
121	95.81	0.001000
122	95.69	0.001000
123	95.72	0.001000
124	95.69	0.001000
125	95.68	0.001000
126	95.80	0.001000
127	95.80	0.001000
128	95.83	0.001000
129	95.77	0.001000
130	95.80	0.001000
131	95.96	0.001000
132	95.88	0.001000
133	95.86	0.001000
134	95.95	0.001000
135	95.88	0.001000
136	95.95	0.001000
137	95.96	0.001000
138	95.88	0.001000
139	96.00	0.001000
140	96.00	0.001000
141	95.84	0.001000
142	95.88	0.001000
143	96.00	0.001000
144	95.92	0.001000
145	95.94	0.001000
146	95.96	0.001000
147	95.81	0.001000
148	95.85	0.001000
149	95.92	0.001000
150	96.01	0.001000
151	95.88	0.001000
152	95.89	0.001000
153	95.91	0.001000
154	96.12	0.001000
155	96.06	0.001000
156	95.96	0.001000
157	95.92	0.001000
158	96.02	0.001000
159	95.86	0.001000
160	96.00	0.001000
161	95.94	0.001000
162	95.93	0.001000
163	95.88	0.001000
164	95.99	0.001000
165	95.97	0.000100
166	96.05	0.000100
167	96.00	0.000100
168	95.96	0.000100
169	96.00	0.000100
170	96.06	0.000100
171	96.01	0.000100
172	96.04	0.000100
173	96.06	0.000100
174	96.04	0.000100
175	96.02	0.000100
176	96.05	0.000100
177	96.09	0.000100
178	96.01	0.000100
179	96.16	0.000100
180	96.04	0.000100
181	96.06	0.000100
182	96.10	0.000100
183	96.02	0.000100
184	96.07	0.000100
185	96.12	0.000100
186	96.04	0.000100
187	96.07	0.000100
188	96.14	0.000100
189	96.08	0.000100
190	96.14	0.000100
191	96.14	0.000100
192	96.06	0.000100
193	96.08	0.000100
194	96.11	0.000100
195	96.07	0.000100
196	96.07	0.000100
197	96.03	0.000100
198	96.13	0.000100
199	96.11	0.000100
200	96.11	0.000100
The epoch = 179	max accuracy= 96.16
Total running time = 03:19:22
