# Supplementary material for: TbsNet: the importance of thin-branch structures in CNNs
Source: PeerJ Comput Sci. 2023 Jun 16;9:e1429. doi: 10.7717/peerj-cs.1429 (PMC10280644; doi:10.7717/peerj-cs.1429)
Supplement: Supplemental Information 1 — The training and testing programs on the CIFAR-10, CIFAR-100, Tiny-ImageNet, ImageNet-1K data sets [file peerj-cs-09-1429-s001.zip › source_code/TbsNet-Cifar/log_10/Cifar10_WGRNet_2_1_3_1_3_1.0_2022-09-01-21-56-34.txt]

Namespace(augment=True	bs=256	classes=10	depth_id=1	epoch=200	expansion=1.0	gpu_id=0	kernel=3	light_id=1	lr=0.1	model_index=2	seed=1234	stride=1	width_id=3)
Epoch	Accuracy	learn_lr
001	22.03	0.100000
002	30.15	0.100000
003	38.85	0.100000
004	49.91	0.100000
005	57.76	0.100000
006	63.91	0.100000
007	65.75	0.100000
008	70.74	0.100000
009	68.26	0.100000
010	73.67	0.100000
011	75.96	0.100000
012	76.12	0.100000
013	78.44	0.100000
014	79.63	0.100000
015	82.82	0.100000
016	78.05	0.100000
017	77.96	0.100000
018	81.95	0.100000
019	76.15	0.100000
020	83.43	0.100000
021	82.81	0.100000
022	81.82	0.100000
023	85.04	0.100000
024	82.23	0.100000
025	85.45	0.100000
026	81.73	0.100000
027	75.56	0.100000
028	80.89	0.100000
029	80.76	0.100000
030	86.36	0.100000
031	82.65	0.100000
032	80.75	0.100000
033	83.68	0.100000
034	80.32	0.100000
035	78.95	0.100000
036	82.97	0.100000
037	82.89	0.100000
038	83.56	0.100000
039	75.06	0.100000
040	81.18	0.100000
041	84.67	0.100000
042	82.98	0.100000
043	85.17	0.100000
044	86.77	0.100000
045	84.11	0.100000
046	79.35	0.100000
047	86.00	0.100000
048	84.35	0.100000
049	84.95	0.100000
050	86.39	0.100000
051	84.44	0.100000
052	83.68	0.100000
053	86.40	0.100000
054	87.47	0.100000
055	85.63	0.100000
056	86.50	0.100000
057	86.46	0.100000
058	87.32	0.100000
059	85.76	0.100000
060	87.74	0.100000
061	85.12	0.100000
062	88.19	0.100000
063	93.45	0.010000
064	93.99	0.010000
065	94.17	0.010000
066	94.28	0.010000
067	94.21	0.010000
068	94.47	0.010000
069	94.36	0.010000
070	94.67	0.010000
071	94.72	0.010000
072	94.39	0.010000
073	94.65	0.010000
074	94.61	0.010000
075	95.03	0.010000
076	94.74	0.010000
077	95.04	0.010000
078	94.98	0.010000
079	94.82	0.010000
080	94.57	0.010000
081	95.01	0.010000
082	94.93	0.010000
083	95.03	0.010000
084	94.82	0.010000
085	94.82	0.010000
086	94.76	0.010000
087	94.85	0.010000
088	94.67	0.010000
089	94.91	0.010000
090	94.98	0.010000
091	95.06	0.010000
092	94.83	0.010000
093	95.09	0.010000
094	94.76	0.010000
095	95.24	0.010000
096	94.70	0.010000
097	94.96	0.010000
098	95.06	0.010000
099	94.95	0.010000
100	94.70	0.010000
101	94.86	0.010000
102	95.13	0.010000
103	94.64	0.010000
104	94.64	0.010000
105	94.65	0.010000
106	94.40	0.010000
107	94.64	0.010000
108	94.70	0.010000
109	94.77	0.010000
110	94.69	0.010000
111	94.67	0.010000
112	94.84	0.010000
113	95.06	0.010000
114	93.02	0.010000
115	95.59	0.001000
116	95.69	0.001000
117	95.82	0.001000
118	95.82	0.001000
119	95.83	0.001000
120	95.89	0.001000
121	95.93	0.001000
122	95.91	0.001000
123	96.07	0.001000
124	96.02	0.001000
125	96.15	0.001000
126	96.03	0.001000
127	96.06	0.001000
128	96.12	0.001000
129	96.13	0.001000
130	96.06	0.001000
131	96.08	0.001000
132	96.04	0.001000
133	96.21	0.001000
134	96.12	0.001000
135	96.15	0.001000
136	96.11	0.001000
137	96.09	0.001000
138	96.02	0.001000
139	96.23	0.001000
140	96.23	0.001000
141	96.17	0.001000
142	96.07	0.001000
143	96.11	0.001000
144	96.25	0.001000
145	96.23	0.001000
146	96.13	0.001000
147	96.17	0.001000
148	96.19	0.001000
149	96.24	0.001000
150	96.19	0.001000
151	96.09	0.001000
152	96.20	0.001000
153	96.10	0.001000
154	96.03	0.001000
155	96.14	0.001000
156	96.09	0.001000
157	96.11	0.001000
158	96.24	0.001000
159	96.31	0.001000
160	96.16	0.001000
161	96.15	0.001000
162	96.14	0.001000
163	96.09	0.001000
164	96.18	0.001000
165	96.04	0.001000
166	96.14	0.001000
167	96.06	0.000100
168	96.12	0.000100
169	96.11	0.000100
170	96.15	0.000100
171	96.20	0.000100
172	96.14	0.000100
173	96.17	0.000100
174	96.10	0.000100
175	96.13	0.000100
176	96.09	0.000100
177	96.16	0.000100
178	96.08	0.000100
179	96.18	0.000100
180	96.19	0.000100
181	96.19	0.000100
182	96.11	0.000100
183	96.14	0.000100
184	96.11	0.000100
185	96.07	0.000100
186	96.13	0.000100
187	96.13	0.000100
188	96.05	0.000100
189	96.13	0.000100
190	96.09	0.000100
191	96.11	0.000100
192	96.06	0.000100
193	96.14	0.000100
194	96.23	0.000100
195	96.11	0.000100
196	96.24	0.000100
197	96.22	0.000100
198	96.19	0.000100
199	96.12	0.000100
200	96.18	0.000100
The epoch = 159	max accuracy= 96.31
Total running time = 04:06:48
