# Supplementary material for: TbsNet: the importance of thin-branch structures in CNNs
Source: PeerJ Comput Sci. 2023 Jun 16;9:e1429. doi: 10.7717/peerj-cs.1429 (PMC10280644; doi:10.7717/peerj-cs.1429)
Supplement: Supplemental Information 1 — The training and testing programs on the CIFAR-10, CIFAR-100, Tiny-ImageNet, ImageNet-1K data sets [file peerj-cs-09-1429-s001.zip › source_code/TbsNet-Cifar/log_10/Cifar10_WGRNet_2_4_3_1_3_-1.0_2022-09-03-07-18-30.txt]

Namespace(augment=True	bs=256	classes=10	depth_id=4	epoch=200	expansion=-1.0	gpu_id=2	kernel=3	light_id=1	lr=0.1	model_index=2	seed=1234	stride=1	width_id=3)
Epoch	Accuracy	learn_lr
001	20.14	0.100000
002	28.17	0.100000
003	34.58	0.100000
004	44.87	0.100000
005	55.32	0.100000
006	60.15	0.100000
007	67.88	0.100000
008	66.32	0.100000
009	67.95	0.100000
010	72.36	0.100000
011	71.26	0.100000
012	77.28	0.100000
013	67.23	0.100000
014	81.80	0.100000
015	84.23	0.100000
016	81.77	0.100000
017	79.78	0.100000
018	81.60	0.100000
019	84.93	0.100000
020	80.06	0.100000
021	80.37	0.100000
022	78.73	0.100000
023	85.23	0.100000
024	80.74	0.100000
025	83.66	0.100000
026	81.13	0.100000
027	81.77	0.100000
028	86.38	0.100000
029	84.21	0.100000
030	79.57	0.100000
031	80.96	0.100000
032	82.69	0.100000
033	83.42	0.100000
034	75.01	0.100000
035	82.01	0.100000
036	82.67	0.100000
037	83.37	0.100000
038	85.02	0.100000
039	86.43	0.100000
040	84.23	0.100000
041	80.89	0.100000
042	81.46	0.100000
043	84.60	0.100000
044	83.21	0.100000
045	85.39	0.100000
046	85.42	0.100000
047	85.51	0.100000
048	85.13	0.100000
049	82.96	0.100000
050	86.92	0.100000
051	85.87	0.100000
052	85.41	0.100000
053	78.83	0.100000
054	85.60	0.100000
055	83.88	0.100000
056	83.46	0.100000
057	84.75	0.100000
058	84.97	0.100000
059	82.45	0.100000
060	84.44	0.100000
061	93.92	0.010000
062	94.49	0.010000
063	94.66	0.010000
064	94.67	0.010000
065	94.71	0.010000
066	94.94	0.010000
067	94.85	0.010000
068	94.84	0.010000
069	95.07	0.010000
070	95.26	0.010000
071	94.98	0.010000
072	95.13	0.010000
073	95.16	0.010000
074	95.21	0.010000
075	94.75	0.010000
076	95.08	0.010000
077	95.07	0.010000
078	95.01	0.010000
079	95.41	0.010000
080	95.23	0.010000
081	95.19	0.010000
082	95.34	0.010000
083	95.11	0.010000
084	95.53	0.010000
085	95.28	0.010000
086	95.22	0.010000
087	95.28	0.010000
088	95.22	0.010000
089	95.35	0.010000
090	95.09	0.010000
091	95.03	0.010000
092	94.93	0.010000
093	95.53	0.010000
094	94.78	0.010000
095	94.77	0.010000
096	94.92	0.010000
097	95.54	0.010000
098	94.88	0.010000
099	95.05	0.010000
100	94.93	0.010000
101	94.80	0.010000
102	95.42	0.010000
103	94.65	0.010000
104	95.37	0.010000
105	94.72	0.010000
106	94.98	0.010000
107	95.26	0.010000
108	95.30	0.010000
109	94.79	0.010000
110	94.94	0.010000
111	95.06	0.010000
112	95.97	0.001000
113	96.12	0.001000
114	95.94	0.001000
115	96.19	0.001000
116	96.21	0.001000
117	96.16	0.001000
118	96.25	0.001000
119	96.22	0.001000
120	96.38	0.001000
121	96.25	0.001000
122	96.46	0.001000
123	96.31	0.001000
124	96.44	0.001000
125	96.37	0.001000
126	96.19	0.001000
127	96.29	0.001000
128	96.36	0.001000
129	96.43	0.001000
130	96.37	0.001000
131	96.39	0.001000
132	96.42	0.001000
133	96.39	0.001000
134	96.30	0.001000
135	96.34	0.001000
136	96.43	0.001000
137	96.34	0.001000
138	96.41	0.001000
139	96.43	0.001000
140	96.34	0.001000
141	96.47	0.001000
142	96.56	0.001000
143	96.41	0.001000
144	96.51	0.001000
145	96.52	0.001000
146	96.53	0.001000
147	96.40	0.001000
148	96.51	0.001000
149	96.47	0.001000
150	96.61	0.001000
151	96.47	0.001000
152	96.38	0.001000
153	96.50	0.001000
154	96.42	0.001000
155	96.57	0.001000
156	96.41	0.001000
157	96.50	0.001000
158	96.48	0.001000
159	96.41	0.001000
160	96.40	0.001000
161	96.51	0.001000
162	96.46	0.000100
163	96.49	0.000100
164	96.50	0.000100
165	96.41	0.000100
166	96.40	0.000100
167	96.42	0.000100
168	96.47	0.000100
169	96.42	0.000100
170	96.48	0.000100
171	96.43	0.000100
172	96.47	0.000100
173	96.43	0.000100
174	96.38	0.000100
175	96.44	0.000100
176	96.41	0.000100
177	96.51	0.000100
178	96.47	0.000100
179	96.45	0.000100
180	96.44	0.000100
181	96.43	0.000100
182	96.51	0.000100
183	96.47	0.000100
184	96.46	0.000100
185	96.41	0.000100
186	96.43	0.000100
187	96.49	0.000100
188	96.50	0.000100
189	96.48	0.000100
190	96.52	0.000100
191	96.53	0.000100
192	96.53	0.000100
193	96.51	0.000100
194	96.43	0.000100
195	96.52	0.000100
196	96.60	0.000100
197	96.54	0.000100
198	96.54	0.000100
199	96.60	0.000100
200	96.50	0.000100
The epoch = 150	max accuracy= 96.61
Total running time = 06:10:29
