# Supplementary material for: TbsNet: the importance of thin-branch structures in CNNs
Source: PeerJ Comput Sci. 2023 Jun 16;9:e1429. doi: 10.7717/peerj-cs.1429 (PMC10280644; doi:10.7717/peerj-cs.1429)
Supplement: Supplemental Information 1 — The training and testing programs on the CIFAR-10, CIFAR-100, Tiny-ImageNet, ImageNet-1K data sets [file peerj-cs-09-1429-s001.zip › source_code/TbsNet-Cifar/log_100/Cifar100_WGRNet_2_1_0_0_3_-1.0_2022-09-01-12-56-46.txt]

Namespace(augment=True	bs=256	classes=100	depth_id=1	epoch=200	expansion=-1.0	gpu_id=1	kernel=3	light_id=0	lr=0.1	model_index=2	seed=1234	stride=1	width_id=0)
Epoch	Accuracy	learn_lr
001	8.120	0.100000
002	10.570	0.100000
003	18.590	0.100000
004	24.390	0.100000
005	29.820	0.100000
006	30.010	0.100000
007	37.130	0.100000
008	39.650	0.100000
009	41.560	0.100000
010	45.380	0.100000
011	48.320	0.100000
012	47.180	0.100000
013	50.170	0.100000
014	46.930	0.100000
015	50.310	0.100000
016	51.970	0.100000
017	48.920	0.100000
018	50.340	0.100000
019	52.450	0.100000
020	53.440	0.100000
021	48.290	0.100000
022	56.020	0.100000
023	55.100	0.100000
024	49.380	0.100000
025	56.630	0.100000
026	45.370	0.100000
027	56.530	0.100000
028	56.660	0.100000
029	56.010	0.100000
030	53.740	0.100000
031	52.720	0.100000
032	58.170	0.100000
033	58.790	0.100000
034	59.510	0.100000
035	58.580	0.100000
036	56.450	0.100000
037	52.420	0.100000
038	55.590	0.100000
039	58.560	0.100000
040	54.960	0.100000
041	59.740	0.100000
042	62.660	0.100000
043	59.970	0.100000
044	57.370	0.100000
045	58.950	0.100000
046	58.510	0.100000
047	60.470	0.100000
048	55.990	0.100000
049	58.050	0.100000
050	59.550	0.100000
051	61.540	0.100000
052	58.340	0.100000
053	58.070	0.100000
054	60.370	0.100000
055	59.140	0.100000
056	60.100	0.100000
057	57.640	0.100000
058	60.530	0.100000
059	61.140	0.100000
060	60.200	0.100000
061	75.040	0.010000
062	75.280	0.010000
063	75.470	0.010000
064	76.350	0.010000
065	76.110	0.010000
066	76.990	0.010000
067	76.670	0.010000
068	76.780	0.010000
069	77.140	0.010000
070	77.570	0.010000
071	77.080	0.010000
072	77.210	0.010000
073	77.520	0.010000
074	77.440	0.010000
075	77.690	0.010000
076	77.380	0.010000
077	78.000	0.010000
078	77.270	0.010000
079	78.400	0.010000
080	77.700	0.010000
081	78.260	0.010000
082	77.990	0.010000
083	77.770	0.010000
084	77.790	0.010000
085	78.110	0.010000
086	77.090	0.010000
087	78.230	0.010000
088	77.600	0.010000
089	77.700	0.010000
090	77.520	0.010000
091	77.770	0.010000
092	78.170	0.010000
093	77.240	0.010000
094	77.970	0.010000
095	77.710	0.010000
096	77.400	0.010000
097	77.140	0.010000
098	77.000	0.010000
099	77.070	0.010000
100	76.010	0.010000
101	77.840	0.010000
102	77.690	0.010000
103	77.390	0.010000
104	77.610	0.010000
105	77.580	0.010000
106	76.480	0.010000
107	77.420	0.010000
108	77.580	0.010000
109	78.170	0.010000
110	76.400	0.010000
111	80.370	0.001000
112	80.320	0.001000
113	80.460	0.001000
114	80.490	0.001000
115	80.540	0.001000
116	80.530	0.001000
117	80.590	0.001000
118	80.750	0.001000
119	80.810	0.001000
120	81.100	0.001000
121	80.950	0.001000
122	80.610	0.001000
123	80.710	0.001000
124	80.890	0.001000
125	80.880	0.001000
126	81.250	0.001000
127	80.700	0.001000
128	80.760	0.001000
129	81.130	0.001000
130	80.810	0.001000
131	80.900	0.001000
132	81.080	0.001000
133	80.840	0.001000
134	81.110	0.001000
135	80.880	0.001000
136	81.130	0.001000
137	81.090	0.001000
138	81.160	0.001000
139	81.010	0.001000
140	81.000	0.001000
141	81.020	0.001000
142	80.990	0.001000
143	81.150	0.001000
144	81.120	0.001000
145	81.170	0.001000
146	81.210	0.001000
147	80.900	0.001000
148	80.940	0.001000
149	80.970	0.001000
150	81.120	0.001000
151	81.080	0.001000
152	81.150	0.001000
153	81.160	0.001000
154	81.030	0.001000
155	81.260	0.001000
156	81.020	0.001000
157	81.090	0.001000
158	81.250	0.001000
159	81.250	0.001000
160	81.260	0.001000
161	81.360	0.000100
162	81.400	0.000100
163	81.450	0.000100
164	81.440	0.000100
165	81.370	0.000100
166	81.490	0.000100
167	81.490	0.000100
168	81.430	0.000100
169	81.300	0.000100
170	81.370	0.000100
171	81.370	0.000100
172	81.390	0.000100
173	81.320	0.000100
174	81.450	0.000100
175	81.400	0.000100
176	81.460	0.000100
177	81.410	0.000100
178	81.380	0.000100
179	81.290	0.000100
180	81.420	0.000100
181	81.340	0.000100
182	81.450	0.000100
183	81.550	0.000100
184	81.370	0.000100
185	81.520	0.000100
186	81.370	0.000100
187	81.510	0.000100
188	81.410	0.000100
189	81.380	0.000100
190	81.380	0.000100
191	81.370	0.000100
192	81.450	0.000100
193	81.380	0.000100
194	81.370	0.000100
195	81.520	0.000100
196	81.570	0.000100
197	81.270	0.000100
198	81.420	0.000100
199	81.370	0.000100
200	81.370	0.000100
The epoch = 196	max accuracy= 81.570
Total running time = 02:03:19
