# Supplementary material for: TbsNet: the importance of thin-branch structures in CNNs
Source: PeerJ Comput Sci. 2023 Jun 16;9:e1429. doi: 10.7717/peerj-cs.1429 (PMC10280644; doi:10.7717/peerj-cs.1429)
Supplement: Supplemental Information 1 — The training and testing programs on the CIFAR-10, CIFAR-100, Tiny-ImageNet, ImageNet-1K data sets [file peerj-cs-09-1429-s001.zip › source_code/TbsNet-Cifar/log_100/Cifar100_WGRNet_2_1_0_1_3_-1.0_2022-09-01-17-51-15.txt]

Namespace(augment=True	bs=256	classes=100	depth_id=1	epoch=200	expansion=-1.0	gpu_id=1	kernel=3	light_id=1	lr=0.1	model_index=2	seed=1234	stride=1	width_id=0)
Epoch	Accuracy	learn_lr
001	10.010	0.100000
002	13.890	0.100000
003	22.430	0.100000
004	23.760	0.100000
005	32.070	0.100000
006	32.160	0.100000
007	30.380	0.100000
008	37.820	0.100000
009	44.740	0.100000
010	39.390	0.100000
011	43.430	0.100000
012	46.200	0.100000
013	49.040	0.100000
014	50.570	0.100000
015	44.280	0.100000
016	51.680	0.100000
017	49.450	0.100000
018	47.990	0.100000
019	45.870	0.100000
020	47.130	0.100000
021	53.680	0.100000
022	47.690	0.100000
023	51.880	0.100000
024	49.580	0.100000
025	52.610	0.100000
026	53.780	0.100000
027	49.820	0.100000
028	53.560	0.100000
029	51.370	0.100000
030	55.460	0.100000
031	50.200	0.100000
032	56.350	0.100000
033	52.950	0.100000
034	55.330	0.100000
035	52.840	0.100000
036	54.800	0.100000
037	57.380	0.100000
038	52.940	0.100000
039	51.920	0.100000
040	58.960	0.100000
041	50.550	0.100000
042	56.560	0.100000
043	57.870	0.100000
044	53.990	0.100000
045	56.590	0.100000
046	54.480	0.100000
047	56.120	0.100000
048	53.900	0.100000
049	54.720	0.100000
050	57.140	0.100000
051	57.810	0.100000
052	55.160	0.100000
053	57.490	0.100000
054	57.190	0.100000
055	58.120	0.100000
056	54.370	0.100000
057	55.850	0.100000
058	55.410	0.100000
059	57.220	0.100000
060	59.290	0.100000
061	71.910	0.010000
062	72.620	0.010000
063	73.690	0.010000
064	73.380	0.010000
065	73.560	0.010000
066	74.250	0.010000
067	74.390	0.010000
068	74.420	0.010000
069	74.850	0.010000
070	74.650	0.010000
071	74.800	0.010000
072	74.620	0.010000
073	74.600	0.010000
074	75.010	0.010000
075	75.310	0.010000
076	75.040	0.010000
077	75.090	0.010000
078	75.190	0.010000
079	75.160	0.010000
080	74.790	0.010000
081	75.000	0.010000
082	75.510	0.010000
083	75.480	0.010000
084	74.990	0.010000
085	74.940	0.010000
086	74.660	0.010000
087	75.160	0.010000
088	75.050	0.010000
089	74.930	0.010000
090	75.320	0.010000
091	75.050	0.010000
092	74.520	0.010000
093	75.550	0.010000
094	74.050	0.010000
095	74.660	0.010000
096	75.190	0.010000
097	75.270	0.010000
098	74.390	0.010000
099	74.490	0.010000
100	74.930	0.010000
101	75.010	0.010000
102	73.960	0.010000
103	74.090	0.010000
104	73.930	0.010000
105	74.620	0.010000
106	74.240	0.010000
107	75.240	0.010000
108	75.480	0.010000
109	75.600	0.010000
110	74.120	0.010000
111	77.430	0.001000
112	77.880	0.001000
113	77.910	0.001000
114	78.050	0.001000
115	78.020	0.001000
116	78.360	0.001000
117	78.330	0.001000
118	78.670	0.001000
119	78.090	0.001000
120	78.450	0.001000
121	78.350	0.001000
122	78.360	0.001000
123	78.570	0.001000
124	78.640	0.001000
125	78.550	0.001000
126	78.510	0.001000
127	78.240	0.001000
128	78.450	0.001000
129	78.580	0.001000
130	78.420	0.001000
131	78.630	0.001000
132	78.420	0.001000
133	78.540	0.001000
134	78.680	0.001000
135	78.610	0.001000
136	78.430	0.001000
137	78.420	0.001000
138	78.660	0.001000
139	78.610	0.001000
140	78.550	0.001000
141	78.710	0.001000
142	78.980	0.001000
143	78.810	0.001000
144	78.600	0.001000
145	78.640	0.001000
146	78.770	0.001000
147	78.770	0.001000
148	78.650	0.001000
149	78.760	0.001000
150	78.530	0.001000
151	78.650	0.001000
152	78.550	0.001000
153	78.430	0.001000
154	78.650	0.001000
155	78.750	0.001000
156	78.600	0.001000
157	78.920	0.001000
158	78.740	0.001000
159	78.910	0.001000
160	78.510	0.001000
161	78.760	0.000100
162	78.840	0.000100
163	78.870	0.000100
164	78.810	0.000100
165	78.960	0.000100
166	78.920	0.000100
167	78.940	0.000100
168	78.890	0.000100
169	79.020	0.000100
170	79.010	0.000100
171	79.220	0.000100
172	78.920	0.000100
173	78.930	0.000100
174	79.000	0.000100
175	78.900	0.000100
176	78.920	0.000100
177	78.950	0.000100
178	79.040	0.000100
179	79.000	0.000100
180	79.030	0.000100
181	78.950	0.000100
182	79.040	0.000100
183	79.130	0.000100
184	79.120	0.000100
185	78.980	0.000100
186	79.000	0.000100
187	79.100	0.000100
188	79.130	0.000100
189	78.960	0.000100
190	79.080	0.000100
191	79.000	0.000100
192	79.210	0.000100
193	79.050	0.000100
194	79.130	0.000100
195	79.090	0.000100
196	78.950	0.000100
197	78.840	0.000100
198	78.960	0.000100
199	79.030	0.000100
200	79.070	0.000100
The epoch = 171	max accuracy= 79.220
Total running time = 02:10:20
