# Supplementary material for: TbsNet: the importance of thin-branch structures in CNNs
Source: PeerJ Comput Sci. 2023 Jun 16;9:e1429. doi: 10.7717/peerj-cs.1429 (PMC10280644; doi:10.7717/peerj-cs.1429)
Supplement: Supplemental Information 1 — The training and testing programs on the CIFAR-10, CIFAR-100, Tiny-ImageNet, ImageNet-1K data sets [file peerj-cs-09-1429-s001.zip › source_code/TbsNet-Cifar/log_100/Cifar100_WGRNet_2_1_0_1_3_1.0_2022-09-01-15-00-12.txt]

Namespace(augment=True	bs=256	classes=100	depth_id=1	epoch=200	expansion=1.0	gpu_id=1	kernel=3	light_id=1	lr=0.1	model_index=2	seed=1234	stride=1	width_id=0)
Epoch	Accuracy	learn_lr
001	8.510	0.100000
002	13.520	0.100000
003	18.800	0.100000
004	26.580	0.100000
005	34.260	0.100000
006	33.620	0.100000
007	38.550	0.100000
008	42.950	0.100000
009	42.390	0.100000
010	46.500	0.100000
011	46.730	0.100000
012	48.250	0.100000
013	48.230	0.100000
014	47.860	0.100000
015	50.360	0.100000
016	49.390	0.100000
017	52.390	0.100000
018	52.740	0.100000
019	51.590	0.100000
020	51.480	0.100000
021	53.990	0.100000
022	49.720	0.100000
023	55.280	0.100000
024	48.900	0.100000
025	53.810	0.100000
026	54.130	0.100000
027	53.290	0.100000
028	56.470	0.100000
029	51.540	0.100000
030	55.370	0.100000
031	55.870	0.100000
032	53.540	0.100000
033	57.390	0.100000
034	56.630	0.100000
035	56.620	0.100000
036	54.050	0.100000
037	58.310	0.100000
038	59.810	0.100000
039	55.330	0.100000
040	52.010	0.100000
041	57.100	0.100000
042	55.880	0.100000
043	58.440	0.100000
044	57.140	0.100000
045	58.210	0.100000
046	53.260	0.100000
047	54.860	0.100000
048	59.260	0.100000
049	60.230	0.100000
050	54.900	0.100000
051	57.970	0.100000
052	53.960	0.100000
053	53.250	0.100000
054	57.150	0.100000
055	57.890	0.100000
056	54.580	0.100000
057	59.440	0.100000
058	60.100	0.100000
059	59.010	0.100000
060	58.620	0.100000
061	72.920	0.010000
062	74.250	0.010000
063	74.280	0.010000
064	74.820	0.010000
065	75.100	0.010000
066	75.330	0.010000
067	75.420	0.010000
068	75.260	0.010000
069	75.750	0.010000
070	75.680	0.010000
071	76.050	0.010000
072	76.360	0.010000
073	76.290	0.010000
074	76.070	0.010000
075	76.180	0.010000
076	75.910	0.010000
077	76.170	0.010000
078	76.030	0.010000
079	76.120	0.010000
080	75.830	0.010000
081	75.840	0.010000
082	75.580	0.010000
083	76.190	0.010000
084	76.510	0.010000
085	76.350	0.010000
086	76.270	0.010000
087	75.790	0.010000
088	76.240	0.010000
089	76.630	0.010000
090	76.170	0.010000
091	76.320	0.010000
092	76.250	0.010000
093	76.190	0.010000
094	75.940	0.010000
095	75.800	0.010000
096	76.410	0.010000
097	75.950	0.010000
098	75.910	0.010000
099	76.400	0.010000
100	75.770	0.010000
101	75.940	0.010000
102	75.920	0.010000
103	75.760	0.010000
104	75.360	0.010000
105	76.350	0.010000
106	75.800	0.010000
107	75.520	0.010000
108	75.630	0.010000
109	76.190	0.010000
110	76.260	0.010000
111	79.270	0.001000
112	79.320	0.001000
113	79.890	0.001000
114	80.000	0.001000
115	79.790	0.001000
116	80.060	0.001000
117	79.900	0.001000
118	80.070	0.001000
119	79.890	0.001000
120	79.800	0.001000
121	79.920	0.001000
122	80.190	0.001000
123	80.100	0.001000
124	80.020	0.001000
125	80.180	0.001000
126	80.060	0.001000
127	80.120	0.001000
128	80.090	0.001000
129	80.000	0.001000
130	80.310	0.001000
131	80.070	0.001000
132	80.150	0.001000
133	80.060	0.001000
134	80.000	0.001000
135	80.110	0.001000
136	79.890	0.001000
137	80.220	0.001000
138	80.020	0.001000
139	79.890	0.001000
140	80.010	0.001000
141	80.010	0.001000
142	80.020	0.001000
143	79.870	0.001000
144	80.080	0.001000
145	79.990	0.001000
146	79.980	0.001000
147	79.860	0.001000
148	79.950	0.001000
149	80.050	0.001000
150	80.290	0.001000
151	79.810	0.001000
152	79.970	0.001000
153	79.780	0.001000
154	80.240	0.001000
155	80.250	0.001000
156	80.110	0.001000
157	79.960	0.001000
158	80.230	0.001000
159	79.830	0.001000
160	79.530	0.001000
161	79.820	0.000100
162	79.720	0.000100
163	79.930	0.000100
164	79.900	0.000100
165	79.970	0.000100
166	80.010	0.000100
167	79.860	0.000100
168	79.950	0.000100
169	80.050	0.000100
170	79.880	0.000100
171	79.970	0.000100
172	80.140	0.000100
173	79.890	0.000100
174	80.120	0.000100
175	79.820	0.000100
176	79.960	0.000100
177	79.950	0.000100
178	79.990	0.000100
179	79.990	0.000100
180	79.850	0.000100
181	79.930	0.000100
182	80.070	0.000100
183	79.970	0.000100
184	79.900	0.000100
185	79.920	0.000100
186	79.930	0.000100
187	80.080	0.000100
188	80.020	0.000100
189	80.090	0.000100
190	79.940	0.000100
191	80.190	0.000100
192	80.010	0.000100
193	80.270	0.000100
194	80.180	0.000100
195	80.110	0.000100
196	80.020	0.000100
197	80.040	0.000100
198	80.110	0.000100
199	79.820	0.000100
200	80.000	0.000100
The epoch = 130	max accuracy= 80.310
Total running time = 02:50:56
