# Supplementary material for: TbsNet: the importance of thin-branch structures in CNNs
Source: PeerJ Comput Sci. 2023 Jun 16;9:e1429. doi: 10.7717/peerj-cs.1429 (PMC10280644; doi:10.7717/peerj-cs.1429)
Supplement: Supplemental Information 1 — The training and testing programs on the CIFAR-10, CIFAR-100, Tiny-ImageNet, ImageNet-1K data sets [file peerj-cs-09-1429-s001.zip › source_code/TbsNet-Cifar/log_100/Cifar100_WGRNet_2_1_1_1_3_1.0_2022-09-02-01-49-45.txt]

Namespace(augment=True	bs=256	classes=100	depth_id=1	epoch=200	expansion=1.0	gpu_id=1	kernel=3	light_id=1	lr=0.1	model_index=2	seed=1234	stride=1	width_id=1)
Epoch	Accuracy	learn_lr
001	7.910	0.100000
002	14.210	0.100000
003	20.860	0.100000
004	26.800	0.100000
005	28.160	0.100000
006	31.730	0.100000
007	41.300	0.100000
008	41.110	0.100000
009	44.740	0.100000
010	49.020	0.100000
011	50.190	0.100000
012	47.640	0.100000
013	46.630	0.100000
014	52.730	0.100000
015	51.780	0.100000
016	52.930	0.100000
017	52.850	0.100000
018	54.110	0.100000
019	54.240	0.100000
020	55.260	0.100000
021	53.680	0.100000
022	53.920	0.100000
023	53.080	0.100000
024	58.040	0.100000
025	53.050	0.100000
026	54.780	0.100000
027	57.010	0.100000
028	53.440	0.100000
029	56.470	0.100000
030	57.150	0.100000
031	57.270	0.100000
032	55.490	0.100000
033	55.990	0.100000
034	55.810	0.100000
035	50.050	0.100000
036	56.230	0.100000
037	59.160	0.100000
038	59.750	0.100000
039	59.020	0.100000
040	58.320	0.100000
041	59.390	0.100000
042	57.290	0.100000
043	58.630	0.100000
044	61.880	0.100000
045	62.140	0.100000
046	56.260	0.100000
047	55.030	0.100000
048	58.780	0.100000
049	54.410	0.100000
050	55.810	0.100000
051	62.160	0.100000
052	59.810	0.100000
053	57.570	0.100000
054	60.490	0.100000
055	60.860	0.100000
056	61.440	0.100000
057	60.160	0.100000
058	58.350	0.100000
059	57.050	0.100000
060	56.090	0.100000
061	74.060	0.010000
062	75.230	0.010000
063	75.740	0.010000
064	75.860	0.010000
065	76.790	0.010000
066	76.380	0.010000
067	76.660	0.010000
068	76.980	0.010000
069	77.460	0.010000
070	77.480	0.010000
071	77.380	0.010000
072	77.760	0.010000
073	77.320	0.010000
074	77.760	0.010000
075	77.370	0.010000
076	77.360	0.010000
077	77.790	0.010000
078	77.450	0.010000
079	77.450	0.010000
080	77.300	0.010000
081	77.500	0.010000
082	77.950	0.010000
083	77.230	0.010000
084	77.390	0.010000
085	77.520	0.010000
086	78.210	0.010000
087	77.960	0.010000
088	77.720	0.010000
089	77.300	0.010000
090	78.030	0.010000
091	77.630	0.010000
092	78.000	0.010000
093	77.590	0.010000
094	76.690	0.010000
095	77.520	0.010000
096	77.730	0.010000
097	77.180	0.010000
098	77.810	0.010000
099	77.400	0.010000
100	77.710	0.010000
101	76.930	0.010000
102	76.870	0.010000
103	77.690	0.010000
104	77.570	0.010000
105	77.290	0.010000
106	76.250	0.010000
107	76.830	0.010000
108	77.370	0.010000
109	77.140	0.010000
110	77.040	0.010000
111	80.030	0.001000
112	80.050	0.001000
113	80.110	0.001000
114	80.180	0.001000
115	80.170	0.001000
116	80.060	0.001000
117	80.450	0.001000
118	80.310	0.001000
119	80.510	0.001000
120	80.370	0.001000
121	80.340	0.001000
122	80.470	0.001000
123	80.340	0.001000
124	80.280	0.001000
125	80.640	0.001000
126	80.740	0.001000
127	80.490	0.001000
128	80.490	0.001000
129	80.530	0.001000
130	80.500	0.001000
131	80.810	0.001000
132	80.570	0.001000
133	80.710	0.001000
134	80.800	0.001000
135	80.880	0.001000
136	80.620	0.001000
137	80.710	0.001000
138	80.770	0.001000
139	80.710	0.001000
140	80.960	0.001000
141	80.720	0.001000
142	80.870	0.001000
143	80.860	0.001000
144	80.700	0.001000
145	80.680	0.001000
146	80.880	0.001000
147	80.910	0.001000
148	80.690	0.001000
149	80.900	0.001000
150	80.850	0.001000
151	80.820	0.001000
152	80.990	0.001000
153	80.980	0.001000
154	80.900	0.001000
155	81.060	0.001000
156	80.860	0.001000
157	80.990	0.001000
158	81.120	0.001000
159	81.050	0.001000
160	80.980	0.001000
161	81.000	0.000100
162	81.050	0.000100
163	81.070	0.000100
164	81.170	0.000100
165	81.000	0.000100
166	81.090	0.000100
167	81.170	0.000100
168	81.120	0.000100
169	81.150	0.000100
170	81.150	0.000100
171	81.100	0.000100
172	81.110	0.000100
173	81.150	0.000100
174	81.150	0.000100
175	81.130	0.000100
176	81.170	0.000100
177	80.990	0.000100
178	80.970	0.000100
179	81.150	0.000100
180	81.120	0.000100
181	81.120	0.000100
182	81.050	0.000100
183	81.080	0.000100
184	80.970	0.000100
185	81.060	0.000100
186	81.060	0.000100
187	80.990	0.000100
188	80.930	0.000100
189	81.100	0.000100
190	81.040	0.000100
191	81.140	0.000100
192	81.050	0.000100
193	81.230	0.000100
194	81.140	0.000100
195	81.140	0.000100
196	81.120	0.000100
197	81.180	0.000100
198	80.990	0.000100
199	81.200	0.000100
200	81.140	0.000100
The epoch = 193	max accuracy= 81.230
Total running time = 03:25:21
