# Supplementary material for: TbsNet: the importance of thin-branch structures in CNNs
Source: PeerJ Comput Sci. 2023 Jun 16;9:e1429. doi: 10.7717/peerj-cs.1429 (PMC10280644; doi:10.7717/peerj-cs.1429)
Supplement: Supplemental Information 1 — The training and testing programs on the CIFAR-10, CIFAR-100, Tiny-ImageNet, ImageNet-1K data sets [file peerj-cs-09-1429-s001.zip › source_code/TbsNet-Cifar/log_100/Cifar100_WGRNet_2_1_2_1_3_-1.0_2022-09-02-17-49-31.txt]

Namespace(augment=True	bs=256	classes=100	depth_id=1	epoch=200	expansion=-1.0	gpu_id=1	kernel=3	light_id=1	lr=0.1	model_index=2	seed=1234	stride=1	width_id=2)
Epoch	Accuracy	learn_lr
001	8.830	0.100000
002	13.270	0.100000
003	16.150	0.100000
004	26.940	0.100000
005	31.750	0.100000
006	38.410	0.100000
007	44.250	0.100000
008	39.020	0.100000
009	47.820	0.100000
010	42.090	0.100000
011	49.740	0.100000
012	51.380	0.100000
013	50.550	0.100000
014	45.610	0.100000
015	51.860	0.100000
016	52.940	0.100000
017	52.990	0.100000
018	55.310	0.100000
019	52.530	0.100000
020	49.980	0.100000
021	53.300	0.100000
022	55.260	0.100000
023	53.970	0.100000
024	56.810	0.100000
025	50.870	0.100000
026	55.500	0.100000
027	57.790	0.100000
028	57.390	0.100000
029	59.380	0.100000
030	55.990	0.100000
031	59.560	0.100000
032	58.490	0.100000
033	59.050	0.100000
034	60.570	0.100000
035	55.710	0.100000
036	56.530	0.100000
037	59.590	0.100000
038	61.460	0.100000
039	61.670	0.100000
040	57.760	0.100000
041	57.750	0.100000
042	61.630	0.100000
043	56.410	0.100000
044	59.190	0.100000
045	61.670	0.100000
046	60.930	0.100000
047	59.870	0.100000
048	60.780	0.100000
049	57.520	0.100000
050	60.020	0.100000
051	60.960	0.100000
052	61.280	0.100000
053	60.080	0.100000
054	57.130	0.100000
055	61.660	0.100000
056	63.330	0.100000
057	59.500	0.100000
058	60.010	0.100000
059	62.020	0.100000
060	56.550	0.100000
061	74.600	0.010000
062	75.630	0.010000
063	76.250	0.010000
064	76.310	0.010000
065	76.820	0.010000
066	77.120	0.010000
067	77.520	0.010000
068	77.220	0.010000
069	77.760	0.010000
070	77.710	0.010000
071	77.530	0.010000
072	77.630	0.010000
073	77.640	0.010000
074	77.610	0.010000
075	78.050	0.010000
076	78.170	0.010000
077	77.800	0.010000
078	78.020	0.010000
079	77.980	0.010000
080	78.340	0.010000
081	77.870	0.010000
082	77.950	0.010000
083	77.990	0.010000
084	78.040	0.010000
085	77.920	0.010000
086	77.940	0.010000
087	78.200	0.010000
088	78.340	0.010000
089	77.830	0.010000
090	77.810	0.010000
091	78.150	0.010000
092	77.940	0.010000
093	77.070	0.010000
094	77.760	0.010000
095	77.560	0.010000
096	77.020	0.010000
097	77.840	0.010000
098	77.340	0.010000
099	76.990	0.010000
100	77.450	0.010000
101	77.300	0.010000
102	77.330	0.010000
103	77.950	0.010000
104	77.650	0.010000
105	78.170	0.010000
106	77.490	0.010000
107	77.230	0.010000
108	76.440	0.010000
109	77.360	0.010000
110	77.010	0.010000
111	79.970	0.001000
112	80.290	0.001000
113	80.210	0.001000
114	80.460	0.001000
115	80.550	0.001000
116	80.760	0.001000
117	80.600	0.001000
118	80.580	0.001000
119	80.680	0.001000
120	80.820	0.001000
121	80.580	0.001000
122	80.780	0.001000
123	80.830	0.001000
124	80.860	0.001000
125	80.940	0.001000
126	80.670	0.001000
127	80.860	0.001000
128	81.140	0.001000
129	81.110	0.001000
130	80.990	0.001000
131	81.150	0.001000
132	80.640	0.001000
133	81.170	0.001000
134	80.920	0.001000
135	80.690	0.001000
136	81.090	0.001000
137	81.160	0.001000
138	80.960	0.001000
139	80.830	0.001000
140	80.620	0.001000
141	80.830	0.001000
142	81.120	0.001000
143	80.970	0.001000
144	81.100	0.001000
145	81.110	0.001000
146	80.910	0.001000
147	81.280	0.001000
148	81.040	0.001000
149	81.000	0.001000
150	80.950	0.001000
151	80.670	0.001000
152	80.950	0.001000
153	80.840	0.001000
154	80.780	0.001000
155	80.990	0.001000
156	81.010	0.001000
157	81.040	0.001000
158	81.240	0.001000
159	81.070	0.001000
160	80.750	0.001000
161	80.980	0.000100
162	81.260	0.000100
163	81.090	0.000100
164	81.250	0.000100
165	81.120	0.000100
166	81.220	0.000100
167	81.170	0.000100
168	81.160	0.000100
169	81.180	0.000100
170	81.150	0.000100
171	81.170	0.000100
172	81.110	0.000100
173	81.210	0.000100
174	81.080	0.000100
175	81.080	0.000100
176	81.240	0.000100
177	81.050	0.000100
178	81.180	0.000100
179	81.280	0.000100
180	81.260	0.000100
181	81.210	0.000100
182	81.310	0.000100
183	81.230	0.000100
184	81.430	0.000100
185	81.200	0.000100
186	81.330	0.000100
187	81.340	0.000100
188	81.280	0.000100
189	81.300	0.000100
190	81.230	0.000100
191	81.220	0.000100
192	81.210	0.000100
193	81.290	0.000100
194	81.330	0.000100
195	81.230	0.000100
196	81.210	0.000100
197	81.240	0.000100
198	81.440	0.000100
199	81.210	0.000100
200	81.330	0.000100
The epoch = 198	max accuracy= 81.440
Total running time = 02:58:56
