# Supplementary material for: TbsNet: the importance of thin-branch structures in CNNs
Source: PeerJ Comput Sci. 2023 Jun 16;9:e1429. doi: 10.7717/peerj-cs.1429 (PMC10280644; doi:10.7717/peerj-cs.1429)
Supplement: Supplemental Information 1 — The training and testing programs on the CIFAR-10, CIFAR-100, Tiny-ImageNet, ImageNet-1K data sets [file peerj-cs-09-1429-s001.zip › source_code/TbsNet-Cifar/log_100/Cifar100_WGRNet_2_2_0_1_3_-1.0_2022-09-03-20-54-17.txt]

Namespace(augment=True	bs=256	classes=100	depth_id=2	epoch=200	expansion=-1.0	gpu_id=1	kernel=3	light_id=1	lr=0.1	model_index=2	seed=1234	stride=1	width_id=0)
Epoch	Accuracy	learn_lr
001	9.140	0.100000
002	12.920	0.100000
003	18.150	0.100000
004	25.570	0.100000
005	28.590	0.100000
006	32.690	0.100000
007	35.570	0.100000
008	36.060	0.100000
009	40.010	0.100000
010	48.120	0.100000
011	42.550	0.100000
012	45.450	0.100000
013	46.320	0.100000
014	49.470	0.100000
015	49.440	0.100000
016	48.370	0.100000
017	47.850	0.100000
018	48.030	0.100000
019	53.110	0.100000
020	52.790	0.100000
021	50.540	0.100000
022	54.020	0.100000
023	52.770	0.100000
024	55.790	0.100000
025	53.610	0.100000
026	53.650	0.100000
027	52.450	0.100000
028	52.290	0.100000
029	53.290	0.100000
030	49.090	0.100000
031	56.020	0.100000
032	56.650	0.100000
033	55.480	0.100000
034	48.300	0.100000
035	58.840	0.100000
036	58.210	0.100000
037	56.040	0.100000
038	50.540	0.100000
039	57.670	0.100000
040	56.850	0.100000
041	57.850	0.100000
042	56.090	0.100000
043	57.770	0.100000
044	57.420	0.100000
045	58.780	0.100000
046	56.030	0.100000
047	56.290	0.100000
048	59.770	0.100000
049	56.850	0.100000
050	62.010	0.100000
051	58.300	0.100000
052	59.430	0.100000
053	54.490	0.100000
054	59.200	0.100000
055	59.150	0.100000
056	59.380	0.100000
057	58.510	0.100000
058	54.350	0.100000
059	59.340	0.100000
060	57.160	0.100000
061	73.630	0.010000
062	74.920	0.010000
063	75.630	0.010000
064	75.050	0.010000
065	75.850	0.010000
066	76.220	0.010000
067	76.620	0.010000
068	76.340	0.010000
069	76.490	0.010000
070	76.550	0.010000
071	76.900	0.010000
072	77.250	0.010000
073	76.980	0.010000
074	77.100	0.010000
075	76.340	0.010000
076	77.060	0.010000
077	76.680	0.010000
078	77.190	0.010000
079	77.040	0.010000
080	76.610	0.010000
081	77.060	0.010000
082	76.480	0.010000
083	76.900	0.010000
084	76.990	0.010000
085	77.080	0.010000
086	76.550	0.010000
087	76.660	0.010000
088	77.120	0.010000
089	76.770	0.010000
090	75.930	0.010000
091	75.480	0.010000
092	76.250	0.010000
093	76.340	0.010000
094	77.370	0.010000
095	77.270	0.010000
096	76.960	0.010000
097	76.830	0.010000
098	77.320	0.010000
099	76.720	0.010000
100	76.590	0.010000
101	76.640	0.010000
102	76.480	0.010000
103	76.570	0.010000
104	76.470	0.010000
105	76.580	0.010000
106	75.840	0.010000
107	76.040	0.010000
108	76.600	0.010000
109	75.890	0.010000
110	76.130	0.010000
111	79.370	0.001000
112	79.670	0.001000
113	79.880	0.001000
114	80.280	0.001000
115	80.100	0.001000
116	80.090	0.001000
117	79.960	0.001000
118	80.350	0.001000
119	80.220	0.001000
120	80.220	0.001000
121	80.210	0.001000
122	80.390	0.001000
123	80.250	0.001000
124	80.310	0.001000
125	80.360	0.001000
126	80.420	0.001000
127	80.320	0.001000
128	80.190	0.001000
129	80.100	0.001000
130	79.930	0.001000
131	80.240	0.001000
132	80.410	0.001000
133	80.210	0.001000
134	80.070	0.001000
135	80.360	0.001000
136	80.290	0.001000
137	80.360	0.001000
138	80.400	0.001000
139	80.470	0.001000
140	80.560	0.001000
141	80.480	0.001000
142	80.590	0.001000
143	80.400	0.001000
144	80.350	0.001000
145	80.390	0.001000
146	80.380	0.001000
147	80.530	0.001000
148	80.400	0.001000
149	80.390	0.001000
150	80.190	0.001000
151	80.660	0.001000
152	80.710	0.001000
153	80.610	0.001000
154	80.450	0.001000
155	80.540	0.001000
156	80.520	0.001000
157	80.360	0.001000
158	80.230	0.001000
159	79.960	0.001000
160	80.140	0.001000
161	80.380	0.000100
162	80.410	0.000100
163	80.450	0.000100
164	80.480	0.000100
165	80.470	0.000100
166	80.530	0.000100
167	80.680	0.000100
168	80.520	0.000100
169	80.580	0.000100
170	80.600	0.000100
171	80.600	0.000100
172	80.550	0.000100
173	80.610	0.000100
174	80.530	0.000100
175	80.670	0.000100
176	80.680	0.000100
177	80.520	0.000100
178	80.630	0.000100
179	80.510	0.000100
180	80.580	0.000100
181	80.540	0.000100
182	80.450	0.000100
183	80.640	0.000100
184	80.680	0.000100
185	80.770	0.000100
186	80.860	0.000100
187	80.680	0.000100
188	80.720	0.000100
189	80.790	0.000100
190	80.710	0.000100
191	80.660	0.000100
192	80.740	0.000100
193	80.820	0.000100
194	80.740	0.000100
195	80.660	0.000100
196	80.630	0.000100
197	80.780	0.000100
198	80.640	0.000100
199	80.730	0.000100
200	80.640	0.000100
The epoch = 186	max accuracy= 80.860
Total running time = 02:47:15
