# Supplementary material for: TbsNet: the importance of thin-branch structures in CNNs
Source: PeerJ Comput Sci. 2023 Jun 16;9:e1429. doi: 10.7717/peerj-cs.1429 (PMC10280644; doi:10.7717/peerj-cs.1429)
Supplement: Supplemental Information 1 — The training and testing programs on the CIFAR-10, CIFAR-100, Tiny-ImageNet, ImageNet-1K data sets [file peerj-cs-09-1429-s001.zip › source_code/TbsNet-Cifar/log_100/Cifar100_WGRNet_2_2_0_1_3_1.0_2022-09-03-17-23-53.txt]

Namespace(augment=True	bs=256	classes=100	depth_id=2	epoch=200	expansion=1.0	gpu_id=1	kernel=3	light_id=1	lr=0.1	model_index=2	seed=1234	stride=1	width_id=0)
Epoch	Accuracy	learn_lr
001	8.480	0.100000
002	14.170	0.100000
003	20.360	0.100000
004	27.080	0.100000
005	27.510	0.100000
006	31.700	0.100000
007	33.770	0.100000
008	40.660	0.100000
009	42.260	0.100000
010	47.130	0.100000
011	45.530	0.100000
012	48.590	0.100000
013	44.000	0.100000
014	50.060	0.100000
015	49.910	0.100000
016	48.850	0.100000
017	47.130	0.100000
018	48.940	0.100000
019	47.790	0.100000
020	52.060	0.100000
021	51.190	0.100000
022	49.210	0.100000
023	50.980	0.100000
024	54.520	0.100000
025	50.330	0.100000
026	53.550	0.100000
027	52.160	0.100000
028	53.610	0.100000
029	51.430	0.100000
030	50.270	0.100000
031	52.400	0.100000
032	54.030	0.100000
033	57.720	0.100000
034	52.790	0.100000
035	57.070	0.100000
036	55.160	0.100000
037	56.800	0.100000
038	54.960	0.100000
039	58.640	0.100000
040	52.320	0.100000
041	52.700	0.100000
042	56.220	0.100000
043	59.740	0.100000
044	52.830	0.100000
045	54.630	0.100000
046	59.820	0.100000
047	51.480	0.100000
048	52.470	0.100000
049	55.420	0.100000
050	58.750	0.100000
051	59.180	0.100000
052	58.190	0.100000
053	54.860	0.100000
054	53.810	0.100000
055	56.470	0.100000
056	48.430	0.100000
057	55.410	0.100000
058	53.820	0.100000
059	54.710	0.100000
060	57.830	0.100000
061	73.090	0.010000
062	74.370	0.010000
063	74.490	0.010000
064	74.940	0.010000
065	75.220	0.010000
066	75.110	0.010000
067	75.860	0.010000
068	75.930	0.010000
069	75.800	0.010000
070	76.110	0.010000
071	76.150	0.010000
072	76.190	0.010000
073	76.490	0.010000
074	75.840	0.010000
075	76.080	0.010000
076	76.370	0.010000
077	76.720	0.010000
078	76.150	0.010000
079	75.800	0.010000
080	76.200	0.010000
081	76.100	0.010000
082	75.640	0.010000
083	76.470	0.010000
084	76.490	0.010000
085	76.120	0.010000
086	76.830	0.010000
087	76.700	0.010000
088	76.560	0.010000
089	76.300	0.010000
090	76.870	0.010000
091	76.720	0.010000
092	76.150	0.010000
093	76.690	0.010000
094	76.310	0.010000
095	76.270	0.010000
096	76.640	0.010000
097	76.160	0.010000
098	76.500	0.010000
099	75.430	0.010000
100	76.790	0.010000
101	75.950	0.010000
102	76.440	0.010000
103	75.320	0.010000
104	76.110	0.010000
105	76.130	0.010000
106	76.440	0.010000
107	75.380	0.010000
108	76.500	0.010000
109	76.700	0.010000
110	75.780	0.010000
111	78.970	0.001000
112	79.250	0.001000
113	79.500	0.001000
114	79.430	0.001000
115	79.670	0.001000
116	79.500	0.001000
117	79.530	0.001000
118	79.650	0.001000
119	79.500	0.001000
120	79.570	0.001000
121	79.710	0.001000
122	79.590	0.001000
123	79.750	0.001000
124	79.640	0.001000
125	79.830	0.001000
126	79.840	0.001000
127	79.810	0.001000
128	79.810	0.001000
129	79.810	0.001000
130	80.000	0.001000
131	80.020	0.001000
132	80.080	0.001000
133	80.080	0.001000
134	79.920	0.001000
135	79.930	0.001000
136	79.730	0.001000
137	79.820	0.001000
138	80.200	0.001000
139	80.100	0.001000
140	79.880	0.001000
141	79.960	0.001000
142	80.150	0.001000
143	79.850	0.001000
144	79.910	0.001000
145	80.170	0.001000
146	79.920	0.001000
147	79.950	0.001000
148	79.810	0.001000
149	80.040	0.001000
150	79.940	0.001000
151	80.090	0.001000
152	80.270	0.001000
153	80.180	0.001000
154	80.180	0.001000
155	80.250	0.001000
156	80.260	0.001000
157	80.140	0.001000
158	79.880	0.001000
159	80.080	0.001000
160	80.040	0.001000
161	80.190	0.000100
162	80.340	0.000100
163	80.250	0.000100
164	80.240	0.000100
165	80.290	0.000100
166	80.150	0.000100
167	80.350	0.000100
168	80.240	0.000100
169	80.140	0.000100
170	80.260	0.000100
171	80.370	0.000100
172	80.250	0.000100
173	80.180	0.000100
174	80.190	0.000100
175	80.260	0.000100
176	80.370	0.000100
177	80.220	0.000100
178	80.220	0.000100
179	80.300	0.000100
180	80.190	0.000100
181	80.190	0.000100
182	80.240	0.000100
183	80.280	0.000100
184	80.160	0.000100
185	80.300	0.000100
186	80.280	0.000100
187	80.170	0.000100
188	80.180	0.000100
189	80.070	0.000100
190	80.210	0.000100
191	80.200	0.000100
192	80.260	0.000100
193	80.120	0.000100
194	80.170	0.000100
195	80.230	0.000100
196	80.120	0.000100
197	80.160	0.000100
198	80.120	0.000100
199	80.240	0.000100
200	80.220	0.000100
The epoch = 171	max accuracy= 80.370
Total running time = 03:27:41
