# Supplementary material for: TbsNet: the importance of thin-branch structures in CNNs
Source: PeerJ Comput Sci. 2023 Jun 16;9:e1429. doi: 10.7717/peerj-cs.1429 (PMC10280644; doi:10.7717/peerj-cs.1429)
Supplement: Supplemental Information 1 — The training and testing programs on the CIFAR-10, CIFAR-100, Tiny-ImageNet, ImageNet-1K data sets [file peerj-cs-09-1429-s001.zip › source_code/TbsNet-Cifar/log_100/Cifar100_WGRNet_2_2_1_1_3_1.0_2022-09-04-06-58-15.txt]

Namespace(augment=True	bs=256	classes=100	depth_id=2	epoch=200	expansion=1.0	gpu_id=1	kernel=3	light_id=1	lr=0.1	model_index=2	seed=1234	stride=1	width_id=1)
Epoch	Accuracy	learn_lr
001	7.690	0.100000
002	13.050	0.100000
003	20.310	0.100000
004	26.730	0.100000
005	27.910	0.100000
006	35.530	0.100000
007	33.690	0.100000
008	46.960	0.100000
009	41.790	0.100000
010	47.620	0.100000
011	50.280	0.100000
012	46.150	0.100000
013	52.610	0.100000
014	53.820	0.100000
015	49.440	0.100000
016	51.210	0.100000
017	53.560	0.100000
018	54.320	0.100000
019	48.160	0.100000
020	55.190	0.100000
021	57.400	0.100000
022	52.310	0.100000
023	56.010	0.100000
024	54.410	0.100000
025	54.070	0.100000
026	55.570	0.100000
027	49.900	0.100000
028	58.460	0.100000
029	57.010	0.100000
030	57.480	0.100000
031	58.240	0.100000
032	58.390	0.100000
033	52.090	0.100000
034	58.120	0.100000
035	58.690	0.100000
036	55.850	0.100000
037	56.800	0.100000
038	57.020	0.100000
039	60.090	0.100000
040	58.640	0.100000
041	58.000	0.100000
042	59.470	0.100000
043	58.580	0.100000
044	59.440	0.100000
045	60.480	0.100000
046	56.660	0.100000
047	56.880	0.100000
048	55.380	0.100000
049	59.470	0.100000
050	58.200	0.100000
051	58.350	0.100000
052	55.530	0.100000
053	57.280	0.100000
054	60.650	0.100000
055	58.730	0.100000
056	55.060	0.100000
057	60.440	0.100000
058	57.770	0.100000
059	61.590	0.100000
060	57.510	0.100000
061	75.230	0.010000
062	76.200	0.010000
063	76.380	0.010000
064	76.710	0.010000
065	77.120	0.010000
066	77.470	0.010000
067	77.510	0.010000
068	77.240	0.010000
069	77.960	0.010000
070	78.130	0.010000
071	77.630	0.010000
072	78.140	0.010000
073	78.080	0.010000
074	78.220	0.010000
075	78.100	0.010000
076	78.050	0.010000
077	78.110	0.010000
078	78.350	0.010000
079	78.290	0.010000
080	78.210	0.010000
081	78.390	0.010000
082	78.330	0.010000
083	78.570	0.010000
084	77.770	0.010000
085	78.520	0.010000
086	78.200	0.010000
087	78.510	0.010000
088	78.000	0.010000
089	78.380	0.010000
090	77.860	0.010000
091	78.870	0.010000
092	77.890	0.010000
093	78.120	0.010000
094	78.120	0.010000
095	77.870	0.010000
096	78.470	0.010000
097	77.770	0.010000
098	78.000	0.010000
099	77.530	0.010000
100	78.350	0.010000
101	78.250	0.010000
102	77.270	0.010000
103	77.700	0.010000
104	76.710	0.010000
105	77.940	0.010000
106	78.210	0.010000
107	77.500	0.010000
108	77.780	0.010000
109	77.950	0.010000
110	77.000	0.010000
111	80.840	0.001000
112	80.970	0.001000
113	81.260	0.001000
114	81.260	0.001000
115	81.570	0.001000
116	81.530	0.001000
117	81.590	0.001000
118	81.530	0.001000
119	81.410	0.001000
120	81.200	0.001000
121	81.240	0.001000
122	81.550	0.001000
123	81.530	0.001000
124	81.420	0.001000
125	81.240	0.001000
126	81.380	0.001000
127	81.590	0.001000
128	81.520	0.001000
129	81.520	0.001000
130	81.480	0.001000
131	81.380	0.001000
132	81.490	0.001000
133	81.130	0.001000
134	81.330	0.001000
135	81.440	0.001000
136	81.470	0.001000
137	81.160	0.001000
138	81.550	0.001000
139	81.410	0.001000
140	81.530	0.001000
141	81.900	0.001000
142	81.460	0.001000
143	81.160	0.001000
144	81.390	0.001000
145	81.200	0.001000
146	81.320	0.001000
147	81.500	0.001000
148	81.430	0.001000
149	81.430	0.001000
150	81.300	0.001000
151	81.500	0.001000
152	81.430	0.001000
153	81.600	0.001000
154	81.410	0.001000
155	81.610	0.001000
156	81.340	0.001000
157	81.480	0.001000
158	81.620	0.001000
159	81.630	0.001000
160	81.440	0.001000
161	81.460	0.000100
162	81.440	0.000100
163	81.510	0.000100
164	81.490	0.000100
165	81.440	0.000100
166	81.580	0.000100
167	81.590	0.000100
168	81.600	0.000100
169	81.770	0.000100
170	81.660	0.000100
171	81.680	0.000100
172	81.720	0.000100
173	81.640	0.000100
174	81.590	0.000100
175	81.690	0.000100
176	81.760	0.000100
177	81.710	0.000100
178	81.650	0.000100
179	81.670	0.000100
180	81.750	0.000100
181	81.810	0.000100
182	81.660	0.000100
183	81.740	0.000100
184	81.700	0.000100
185	81.690	0.000100
186	81.800	0.000100
187	81.710	0.000100
188	81.840	0.000100
189	81.800	0.000100
190	81.760	0.000100
191	81.770	0.000100
192	81.700	0.000100
193	81.800	0.000100
194	81.770	0.000100
195	81.690	0.000100
196	81.760	0.000100
197	81.730	0.000100
198	81.690	0.000100
199	81.740	0.000100
200	81.740	0.000100
The epoch = 141	max accuracy= 81.900
Total running time = 04:09:15
