# Supplementary material for: TbsNet: the importance of thin-branch structures in CNNs
Source: PeerJ Comput Sci. 2023 Jun 16;9:e1429. doi: 10.7717/peerj-cs.1429 (PMC10280644; doi:10.7717/peerj-cs.1429)
Supplement: Supplemental Information 1 — The training and testing programs on the CIFAR-10, CIFAR-100, Tiny-ImageNet, ImageNet-1K data sets [file peerj-cs-09-1429-s001.zip › source_code/TbsNet-Cifar/log_100/Cifar100_WGRNet_2_2_3_1_3_1.0_2022-09-05-14-37-36.txt]

Namespace(augment=True	bs=256	classes=100	depth_id=2	epoch=200	expansion=1.0	gpu_id=1	kernel=3	light_id=1	lr=0.1	model_index=2	seed=1234	stride=1	width_id=3)
Epoch	Accuracy	learn_lr
001	7.350	0.100000
002	10.420	0.100000
003	17.950	0.100000
004	21.490	0.100000
005	30.200	0.100000
006	32.260	0.100000
007	40.750	0.100000
008	39.240	0.100000
009	44.440	0.100000
010	48.200	0.100000
011	48.320	0.100000
012	49.620	0.100000
013	54.190	0.100000
014	53.850	0.100000
015	55.640	0.100000
016	47.640	0.100000
017	58.070	0.100000
018	56.550	0.100000
019	57.710	0.100000
020	47.120	0.100000
021	54.300	0.100000
022	53.760	0.100000
023	51.520	0.100000
024	54.960	0.100000
025	56.320	0.100000
026	59.350	0.100000
027	59.920	0.100000
028	61.660	0.100000
029	58.660	0.100000
030	59.220	0.100000
031	58.570	0.100000
032	60.760	0.100000
033	58.340	0.100000
034	59.280	0.100000
035	62.910	0.100000
036	59.600	0.100000
037	55.630	0.100000
038	59.970	0.100000
039	55.170	0.100000
040	58.540	0.100000
041	61.190	0.100000
042	61.820	0.100000
043	59.030	0.100000
044	61.150	0.100000
045	64.590	0.100000
046	58.990	0.100000
047	58.000	0.100000
048	64.240	0.100000
049	61.620	0.100000
050	58.280	0.100000
051	63.250	0.100000
052	63.200	0.100000
053	57.900	0.100000
054	61.420	0.100000
055	62.380	0.100000
056	58.820	0.100000
057	59.750	0.100000
058	62.640	0.100000
059	59.950	0.100000
060	61.030	0.100000
061	76.830	0.010000
062	77.170	0.010000
063	78.120	0.010000
064	78.070	0.010000
065	78.410	0.010000
066	78.740	0.010000
067	78.950	0.010000
068	78.990	0.010000
069	79.070	0.010000
070	79.180	0.010000
071	79.510	0.010000
072	79.090	0.010000
073	79.160	0.010000
074	79.330	0.010000
075	79.200	0.010000
076	79.920	0.010000
077	80.080	0.010000
078	79.450	0.010000
079	79.230	0.010000
080	79.080	0.010000
081	79.530	0.010000
082	79.930	0.010000
083	80.090	0.010000
084	79.880	0.010000
085	79.710	0.010000
086	79.740	0.010000
087	79.620	0.010000
088	79.390	0.010000
089	79.280	0.010000
090	79.010	0.010000
091	79.920	0.010000
092	78.700	0.010000
093	79.200	0.010000
094	79.370	0.010000
095	79.280	0.010000
096	79.060	0.010000
097	79.640	0.010000
098	79.720	0.010000
099	79.450	0.010000
100	78.910	0.010000
101	79.170	0.010000
102	78.880	0.010000
103	79.030	0.010000
104	78.720	0.010000
105	79.800	0.010000
106	78.900	0.010000
107	79.000	0.010000
108	78.990	0.010000
109	79.390	0.010000
110	78.430	0.010000
111	81.280	0.001000
112	81.330	0.001000
113	81.260	0.001000
114	81.500	0.001000
115	81.530	0.001000
116	81.560	0.001000
117	81.680	0.001000
118	81.440	0.001000
119	81.510	0.001000
120	81.730	0.001000
121	81.680	0.001000
122	81.830	0.001000
123	81.760	0.001000
124	81.810	0.001000
125	81.520	0.001000
126	81.540	0.001000
127	81.660	0.001000
128	81.660	0.001000
129	81.850	0.001000
130	81.810	0.001000
131	81.920	0.001000
132	81.740	0.001000
133	81.830	0.001000
134	81.840	0.001000
135	81.850	0.001000
136	82.050	0.001000
137	81.860	0.001000
138	81.980	0.001000
139	82.170	0.001000
140	82.120	0.001000
141	82.200	0.001000
142	82.080	0.001000
143	82.060	0.001000
144	82.170	0.001000
145	82.210	0.001000
146	82.140	0.001000
147	81.940	0.001000
148	82.000	0.001000
149	82.040	0.001000
150	81.780	0.001000
151	81.850	0.001000
152	81.860	0.001000
153	81.910	0.001000
154	81.790	0.001000
155	82.040	0.001000
156	81.840	0.001000
157	81.840	0.001000
158	81.840	0.001000
159	82.090	0.001000
160	82.270	0.001000
161	82.180	0.000100
162	82.040	0.000100
163	82.070	0.000100
164	82.070	0.000100
165	82.000	0.000100
166	81.900	0.000100
167	82.100	0.000100
168	81.970	0.000100
169	82.070	0.000100
170	81.990	0.000100
171	82.150	0.000100
172	82.010	0.000100
173	81.930	0.000100
174	81.970	0.000100
175	81.990	0.000100
176	81.950	0.000100
177	81.880	0.000100
178	82.080	0.000100
179	81.820	0.000100
180	82.080	0.000100
181	82.070	0.000100
182	81.950	0.000100
183	82.050	0.000100
184	81.980	0.000100
185	81.960	0.000100
186	82.010	0.000100
187	81.960	0.000100
188	81.920	0.000100
189	82.020	0.000100
190	82.040	0.000100
191	81.980	0.000100
192	82.130	0.000100
193	82.180	0.000100
194	82.110	0.000100
195	82.070	0.000100
196	81.950	0.000100
197	82.020	0.000100
198	82.010	0.000100
199	81.860	0.000100
200	81.990	0.000100
The epoch = 160	max accuracy= 82.270
Total running time = 04:46:47
