# Supplementary material for: TbsNet: the importance of thin-branch structures in CNNs
Source: PeerJ Comput Sci. 2023 Jun 16;9:e1429. doi: 10.7717/peerj-cs.1429 (PMC10280644; doi:10.7717/peerj-cs.1429)
Supplement: Supplemental Information 1 — The training and testing programs on the CIFAR-10, CIFAR-100, Tiny-ImageNet, ImageNet-1K data sets [file peerj-cs-09-1429-s001.zip › source_code/TbsNet-Cifar/log_100/Cifar100_WGRNet_2_4_2_1_3_-1.0_2022-09-05-21-28-37.txt]

Namespace(augment=True	bs=256	classes=100	depth_id=4	epoch=200	expansion=-1.0	gpu_id=0	kernel=3	light_id=1	lr=0.1	model_index=2	seed=1234	stride=1	width_id=2)
Epoch	Accuracy	learn_lr
001	6.370	0.100000
002	12.430	0.100000
003	13.930	0.100000
004	23.980	0.100000
005	26.610	0.100000
006	30.580	0.100000
007	38.780	0.100000
008	40.580	0.100000
009	46.810	0.100000
010	44.840	0.100000
011	43.900	0.100000
012	50.480	0.100000
013	48.280	0.100000
014	47.710	0.100000
015	52.860	0.100000
016	50.620	0.100000
017	54.930	0.100000
018	53.060	0.100000
019	41.850	0.100000
020	52.780	0.100000
021	56.640	0.100000
022	57.680	0.100000
023	57.110	0.100000
024	55.090	0.100000
025	54.110	0.100000
026	56.800	0.100000
027	58.120	0.100000
028	55.410	0.100000
029	56.500	0.100000
030	58.220	0.100000
031	59.440	0.100000
032	58.550	0.100000
033	57.300	0.100000
034	59.080	0.100000
035	57.260	0.100000
036	57.710	0.100000
037	57.630	0.100000
038	57.300	0.100000
039	56.030	0.100000
040	61.700	0.100000
041	57.940	0.100000
042	61.930	0.100000
043	60.270	0.100000
044	61.170	0.100000
045	58.350	0.100000
046	63.240	0.100000
047	61.440	0.100000
048	61.360	0.100000
049	59.440	0.100000
050	62.800	0.100000
051	54.620	0.100000
052	55.430	0.100000
053	58.810	0.100000
054	64.070	0.100000
055	64.660	0.100000
056	61.740	0.100000
057	64.660	0.100000
058	61.190	0.100000
059	62.380	0.100000
060	60.710	0.100000
061	76.980	0.010000
062	77.700	0.010000
063	77.980	0.010000
064	78.330	0.010000
065	78.320	0.010000
066	79.130	0.010000
067	79.180	0.010000
068	79.030	0.010000
069	78.980	0.010000
070	79.070	0.010000
071	79.830	0.010000
072	79.520	0.010000
073	79.460	0.010000
074	79.710	0.010000
075	79.490	0.010000
076	79.590	0.010000
077	79.420	0.010000
078	79.730	0.010000
079	80.020	0.010000
080	79.270	0.010000
081	79.140	0.010000
082	79.840	0.010000
083	80.130	0.010000
084	79.590	0.010000
085	79.690	0.010000
086	79.720	0.010000
087	79.420	0.010000
088	79.690	0.010000
089	80.140	0.010000
090	79.390	0.010000
091	79.540	0.010000
092	79.570	0.010000
093	79.790	0.010000
094	79.950	0.010000
095	78.930	0.010000
096	79.440	0.010000
097	78.780	0.010000
098	79.170	0.010000
099	79.260	0.010000
100	78.560	0.010000
101	79.040	0.010000
102	79.410	0.010000
103	79.050	0.010000
104	79.570	0.010000
105	79.450	0.010000
106	79.220	0.010000
107	78.690	0.010000
108	78.650	0.010000
109	78.480	0.010000
110	79.290	0.010000
111	81.630	0.001000
112	81.580	0.001000
113	81.970	0.001000
114	81.990	0.001000
115	82.120	0.001000
116	82.250	0.001000
117	82.020	0.001000
118	82.160	0.001000
119	82.220	0.001000
120	82.280	0.001000
121	82.180	0.001000
122	82.220	0.001000
123	82.420	0.001000
124	82.310	0.001000
125	82.480	0.001000
126	82.380	0.001000
127	82.450	0.001000
128	82.180	0.001000
129	82.140	0.001000
130	82.440	0.001000
131	82.340	0.001000
132	82.410	0.001000
133	82.320	0.001000
134	82.450	0.001000
135	82.330	0.001000
136	82.260	0.001000
137	82.400	0.001000
138	82.240	0.001000
139	82.820	0.001000
140	82.470	0.001000
141	82.360	0.001000
142	82.370	0.001000
143	82.190	0.001000
144	82.310	0.001000
145	82.470	0.001000
146	82.350	0.001000
147	82.330	0.001000
148	82.310	0.001000
149	82.380	0.001000
150	82.320	0.001000
151	82.420	0.001000
152	82.480	0.001000
153	82.350	0.001000
154	82.380	0.001000
155	82.480	0.001000
156	82.370	0.001000
157	82.200	0.001000
158	82.260	0.001000
159	82.530	0.001000
160	82.530	0.001000
161	82.460	0.000100
162	82.480	0.000100
163	82.620	0.000100
164	82.680	0.000100
165	82.570	0.000100
166	82.800	0.000100
167	82.570	0.000100
168	82.560	0.000100
169	82.650	0.000100
170	82.630	0.000100
171	82.690	0.000100
172	82.680	0.000100
173	82.760	0.000100
174	82.760	0.000100
175	82.860	0.000100
176	82.730	0.000100
177	82.680	0.000100
178	82.650	0.000100
179	82.780	0.000100
180	82.810	0.000100
181	82.750	0.000100
182	82.750	0.000100
183	82.690	0.000100
184	82.780	0.000100
185	82.790	0.000100
186	82.850	0.000100
187	82.840	0.000100
188	82.870	0.000100
189	82.650	0.000100
190	82.590	0.000100
191	82.810	0.000100
192	82.850	0.000100
193	82.800	0.000100
194	82.930	0.000100
195	82.770	0.000100
196	82.900	0.000100
197	82.780	0.000100
198	82.820	0.000100
199	82.750	0.000100
200	82.570	0.000100
The epoch = 194	max accuracy= 82.930
Total running time = 06:02:15
