# Supplementary material for: TbsNet: the importance of thin-branch structures in CNNs
Source: PeerJ Comput Sci. 2023 Jun 16;9:e1429. doi: 10.7717/peerj-cs.1429 (PMC10280644; doi:10.7717/peerj-cs.1429)
Supplement: Supplemental Information 1 — The training and testing programs on the CIFAR-10, CIFAR-100, Tiny-ImageNet, ImageNet-1K data sets [file peerj-cs-09-1429-s001.zip › source_code/TbsNet-Cifar/log_100/Cifar100_WGRNet_2_4_3_0_3_-1.0_2022-09-05-06-49-58.txt]

Namespace(augment=True	bs=256	classes=100	depth_id=4	epoch=200	expansion=-1.0	gpu_id=2	kernel=3	light_id=0	lr=0.1	model_index=2	seed=1234	stride=1	width_id=3)
Epoch	Accuracy	learn_lr
001	6.700	0.100000
002	10.560	0.100000
003	15.040	0.100000
004	18.950	0.100000
005	23.880	0.100000
006	32.490	0.100000
007	36.090	0.100000
008	42.060	0.100000
009	41.680	0.100000
010	47.550	0.100000
011	49.280	0.100000
012	47.890	0.100000
013	51.690	0.100000
014	56.070	0.100000
015	50.420	0.100000
016	54.140	0.100000
017	54.410	0.100000
018	59.460	0.100000
019	52.310	0.100000
020	55.550	0.100000
021	57.430	0.100000
022	55.080	0.100000
023	55.950	0.100000
024	55.550	0.100000
025	56.260	0.100000
026	60.270	0.100000
027	61.750	0.100000
028	59.530	0.100000
029	57.370	0.100000
030	61.140	0.100000
031	58.250	0.100000
032	60.450	0.100000
033	57.600	0.100000
034	57.660	0.100000
035	60.260	0.100000
036	59.050	0.100000
037	56.970	0.100000
038	61.990	0.100000
039	60.980	0.100000
040	59.090	0.100000
041	56.820	0.100000
042	60.950	0.100000
043	62.230	0.100000
044	60.140	0.100000
045	61.220	0.100000
046	61.390	0.100000
047	62.560	0.100000
048	64.180	0.100000
049	60.160	0.100000
050	62.330	0.100000
051	63.870	0.100000
052	61.090	0.100000
053	63.090	0.100000
054	61.240	0.100000
055	61.150	0.100000
056	61.450	0.100000
057	63.370	0.100000
058	63.430	0.100000
059	62.650	0.100000
060	63.270	0.100000
061	77.880	0.010000
062	78.470	0.010000
063	78.950	0.010000
064	79.340	0.010000
065	79.610	0.010000
066	79.050	0.010000
067	80.130	0.010000
068	80.170	0.010000
069	80.050	0.010000
070	80.450	0.010000
071	80.710	0.010000
072	80.660	0.010000
073	80.310	0.010000
074	80.590	0.010000
075	80.870	0.010000
076	80.600	0.010000
077	80.490	0.010000
078	80.280	0.010000
079	80.820	0.010000
080	80.530	0.010000
081	80.000	0.010000
082	80.660	0.010000
083	80.900	0.010000
084	80.400	0.010000
085	80.410	0.010000
086	80.460	0.010000
087	80.410	0.010000
088	80.830	0.010000
089	80.480	0.010000
090	80.980	0.010000
091	80.250	0.010000
092	80.710	0.010000
093	80.200	0.010000
094	80.250	0.010000
095	80.750	0.010000
096	80.110	0.010000
097	80.400	0.010000
098	80.160	0.010000
099	80.140	0.010000
100	79.620	0.010000
101	81.070	0.010000
102	79.910	0.010000
103	79.310	0.010000
104	79.650	0.010000
105	80.050	0.010000
106	79.360	0.010000
107	79.830	0.010000
108	79.970	0.010000
109	80.520	0.010000
110	79.610	0.010000
111	82.140	0.001000
112	82.720	0.001000
113	82.560	0.001000
114	82.640	0.001000
115	82.740	0.001000
116	82.730	0.001000
117	82.560	0.001000
118	82.910	0.001000
119	82.980	0.001000
120	82.630	0.001000
121	82.760	0.001000
122	82.850	0.001000
123	82.830	0.001000
124	82.680	0.001000
125	82.670	0.001000
126	82.750	0.001000
127	82.830	0.001000
128	82.460	0.001000
129	82.700	0.001000
130	82.520	0.001000
131	82.810	0.001000
132	82.660	0.001000
133	82.770	0.001000
134	82.960	0.001000
135	82.650	0.001000
136	82.760	0.001000
137	82.790	0.001000
138	82.740	0.001000
139	82.760	0.001000
140	82.740	0.001000
141	82.690	0.001000
142	83.010	0.001000
143	83.000	0.001000
144	82.950	0.001000
145	83.040	0.001000
146	83.030	0.001000
147	82.960	0.001000
148	83.120	0.001000
149	83.010	0.001000
150	83.120	0.001000
151	82.830	0.001000
152	82.830	0.001000
153	83.040	0.001000
154	83.030	0.001000
155	83.000	0.001000
156	82.880	0.001000
157	82.940	0.001000
158	83.080	0.001000
159	82.970	0.001000
160	82.820	0.001000
161	82.950	0.000100
162	83.110	0.000100
163	83.090	0.000100
164	83.120	0.000100
165	83.120	0.000100
166	83.100	0.000100
167	83.140	0.000100
168	83.140	0.000100
169	83.030	0.000100
170	83.120	0.000100
171	83.090	0.000100
172	83.130	0.000100
173	83.200	0.000100
174	83.120	0.000100
175	83.100	0.000100
176	83.100	0.000100
177	83.130	0.000100
178	83.070	0.000100
179	83.150	0.000100
180	83.160	0.000100
181	83.210	0.000100
182	83.130	0.000100
183	83.160	0.000100
184	83.020	0.000100
185	83.120	0.000100
186	82.970	0.000100
187	83.120	0.000100
188	83.090	0.000100
189	83.130	0.000100
190	83.100	0.000100
191	82.990	0.000100
192	83.190	0.000100
193	83.000	0.000100
194	83.070	0.000100
195	83.040	0.000100
196	83.030	0.000100
197	83.020	0.000100
198	83.110	0.000100
199	83.020	0.000100
200	83.120	0.000100
The epoch = 181	max accuracy= 83.210
Total running time = 05:17:51
