# Supplementary material for: TbsNet: the importance of thin-branch structures in CNNs
Source: PeerJ Comput Sci. 2023 Jun 16;9:e1429. doi: 10.7717/peerj-cs.1429 (PMC10280644; doi:10.7717/peerj-cs.1429)
Supplement: Supplemental Information 1 — The training and testing programs on the CIFAR-10, CIFAR-100, Tiny-ImageNet, ImageNet-1K data sets [file peerj-cs-09-1429-s001.zip › source_code/TbsNet-Cifar/model/resnet.py]

"""resnet in pytorch


[1] Kaiming He, Xiangyu Zhang, Shaoqing Ren, Jian Sun.

    Deep Residual Learning for Image Recognition
    https://arxiv.org/abs/1512.03385v1
"""

import torch
import torch.nn as nn
import torchvision
import torchsummary as ts

class BasicBlock(nn.Module):
    """Basic Block for resnet 18 and resnet 34

    """

    #BasicBlock and BottleNeck block
    #have different output size
    #we use class attribute expansion
    #to distinct
    expansion = 1

    def __init__(self, in_channels, out_channels, stride=1):
        super().__init__()

        #residual function
        self.residual_function = nn.Sequential(
            nn.Conv2d(in_channels, out_channels, kernel_size=3, stride=stride, padding=1, bias=False),
            nn.BatchNorm2d(out_channels),
            nn.ReLU(inplace=True),
            nn.Conv2d(out_channels, out_channels * BasicBlock.expansion, kernel_size=3, padding=1, bias=False),
            nn.BatchNorm2d(out_channels * BasicBlock.expansion)
        )

        #shortcut
        self.shortcut = nn.Sequential()

        #the shortcut output dimension is not the same with residual function
        #use 1*1 convolution to match the dimension
        if stride != 1 or in_channels != BasicBlock.expansion * out_channels:
            self.shortcut = nn.Sequential(
                nn.Conv2d(in_channels, out_channels * BasicBlock.expansion, kernel_size=1, stride=stride, bias=False),
                nn.BatchNorm2d(out_channels * BasicBlock.expansion)
            )

    def forward(self, x):
        return nn.ReLU(inplace=True)(self.residual_function(x) + self.shortcut(x))

class BottleNeck(nn.Module):
    """Residual block for resnet over 50 layers

    """
    expansion = 4
    def __init__(self, in_channels, out_channels, stride=1):
        super().__init__()
        self.residual_function = nn.Sequential(
            nn.Conv2d(in_channels, out_channels, kernel_size=1, bias=False),
            nn.BatchNorm2d(out_channels),
            nn.ReLU(inplace=True),
            nn.Conv2d(out_channels, out_channels, stride=stride, kernel_size=3, padding=1, bias=False),
            nn.BatchNorm2d(out_channels),
            nn.ReLU(inplace=True),
            nn.Conv2d(out_channels, out_channels * BottleNeck.expansion, kernel_size=1, bias=False),
            nn.BatchNorm2d(out_channels * BottleNeck.expansion),
        )

        self.shortcut = nn.Sequential()

        if stride != 1 or in_channels != out_channels * BottleNeck.expansion:
            self.shortcut = nn.Sequential(
                nn.Conv2d(in_channels, out_channels * BottleNeck.expansion, stride=stride, kernel_size=1, bias=False),
                nn.BatchNorm2d(out_channels * BottleNeck.expansion)
            )

    def forward(self, x):
        return nn.ReLU(inplace=True)(self.residual_function(x) + self.shortcut(x))

class ResNet(nn.Module):

    def __init__(self, block, num_block, num_classes=100):
        super().__init__()

        self.in_channels = 64

        self.conv1 = nn.Sequential(
            nn.Conv2d(3, 64, kernel_size=3, padding=1, bias=False),
            nn.BatchNorm2d(64),
            nn.ReLU(inplace=True))
        #we use a different inputsize than the original paper
        #so conv2_x's stride is 1
        self.conv2_x = self._make_layer(block, 64, num_block[0], 1)
        self.conv3_x = self._make_layer(block, 128, num_block[1], 2)
        self.conv4_x = self._make_layer(block, 256, num_block[2], 2)
        self.conv5_x = self._make_layer(block, 512, num_block[3], 2)
        self.avg_pool = nn.AdaptiveAvgPool2d((1, 1))
        self.fc = nn.Linear(512 * block.expansion, num_classes)

    def _make_layer(self, block, out_channels, num_blocks, stride):
        """make resnet layers(by layer i didnt mean this 'layer' was the
        same as a neuron netowork layer, ex. conv layer), one layer may
        contain more than one residual block

        Args:
            block: block type, basic block or bottle neck block
            out_channels: output depth channel number of this layer
            num_blocks: how many blocks per layer
            stride: the stride of the first block of this layer

        Return:
            return a resnet layer
        """

        # we have num_block blocks per layer, the first block
        # could be 1 or 2, other blocks would always be 1
        strides = [stride] + [1] * (num_blocks - 1)
        layers = []
        for stride in strides:
            layers.append(block(self.in_channels, out_channels, stride))
            self.in_channels = out_channels * block.expansion

        return nn.Sequential(*layers)

    def forward(self, x):
        output = self.conv1(x)
        output = self.conv2_x(output)
        output = self.conv3_x(output)
        output = self.conv4_x(output)
        output = self.conv5_x(output)
        output = self.avg_pool(output)
        output = output.view(output.size(0), -1)
        output = self.fc(output)

        return output

def resnet18():
    """ return a ResNet 18 object
    """
    return ResNet(BasicBlock, [2, 2, 2, 2])

def resnet34():
    """ return a ResNet 34 object
    """
    return ResNet(BasicBlock, [3, 4, 6, 3])

def resnet50():
    """ return a ResNet 50 object
    """
    return ResNet(BottleNeck, [3, 4, 6, 3])

def resnet101():
    """ return a ResNet 101 object
    """
    return ResNet(BottleNeck, [3, 4, 23, 3])

def resnet152():
    """ return a ResNet 152 object
    """
    return ResNet(BottleNeck, [3, 8, 36, 3])

if __name__ == '__main__':
    x = torch.randn(128, 3, 32, 32)
    B, C, H, W = x.shape

    # model = ResNet18()
    model = torchvision.models.resnet.resnet50()
    # x = model(x)
    # print(x.size())
    # flops, params = profile(model, inputs=(x,))
    # print(flops, params)
    model.to('cuda')
    ts.summary(model, (C, H, W), B)


if __name__ == '__main__':
    import numpy as np
    import torch.nn.functional as fun
    import torch.nn as nn
    import torch as t
    import torchsummary as ts
    from fvcore.nn import FlopCountAnalysis, parameter_count_table
    from thop import profile
    from fvcore.nn import flop_count
    from torchvision import models as M

    from tools.WgrNet import wgrnet

    kernel = [3, 1]
    stride = 1  # stage1是否进行2倍下采样，如果是2，则进行2倍下采样
    x = t.randn(1, 3, 224, 224)
    B, C, H, W = x.shape

    m = resnet152()

    flopstotal = FlopCountAnalysis(m, x)
    flops = flopstotal.total() / (1024 ** 3)
    m.to('cuda')
    ts.summary(m, (C, H, W), B)
    print('%.2f' % (flops))
