# Supplementary material for: TbsNet: the importance of thin-branch structures in CNNs
Source: PeerJ Comput Sci. 2023 Jun 16;9:e1429. doi: 10.7717/peerj-cs.1429 (PMC10280644; doi:10.7717/peerj-cs.1429)
Supplement: Supplemental Information 1 — The training and testing programs on the CIFAR-10, CIFAR-100, Tiny-ImageNet, ImageNet-1K data sets [file peerj-cs-09-1429-s001.zip › source_code/TbsNet-Cifar/model/resnext.py]

"""resnext in pytorch


[1] Saining Xie, Ross Girshick, Piotr Dollár, Zhuowen Tu, Kaiming He.

    Aggregated Residual Transformations for Deep Neural Networks
    https://arxiv.org/abs/1611.05431
"""

import math
import torch
import torch.nn as nn
import torch.nn.functional as F

#only implements ResNext bottleneck c


#"""This strategy exposes a new dimension, which we call “cardinality”
#(the size of the set of transformations), as an essential factor
#in addition to the dimensions of depth and width."""
CARDINALITY = 32
DEPTH = 4
BASEWIDTH = 64

#"""The grouped convolutional layer in Fig. 3(c) performs 32 groups
#of convolutions whose input and output channels are 4-dimensional.
#The grouped convolutional layer concatenates them as the outputs
#of the layer."""

class ResNextBottleNeckC(nn.Module):

    def __init__(self, in_channels, out_channels, stride):
        super().__init__()

        C = CARDINALITY #How many groups a feature map was splitted into

        #"""We note that the input/output width of the template is fixed as
        #256-d (Fig. 3), We note that the input/output width of the template
        #is fixed as 256-d (Fig. 3), and all widths are dou- bled each time
        #when the feature map is subsampled (see Table 1)."""
        D = int(DEPTH * out_channels / BASEWIDTH) #number of channels per group
        self.split_transforms = nn.Sequential(
            nn.Conv2d(in_channels, C * D, kernel_size=1, groups=C, bias=False),
            nn.BatchNorm2d(C * D),
            nn.ReLU(inplace=True),
            nn.Conv2d(C * D, C * D, kernel_size=3, stride=stride, groups=C, padding=1, bias=False),
            nn.BatchNorm2d(C * D),
            nn.ReLU(inplace=True),
            nn.Conv2d(C * D, out_channels * 4, kernel_size=1, bias=False),
            nn.BatchNorm2d(out_channels * 4),
        )

        self.shortcut = nn.Sequential()

        if stride != 1 or in_channels != out_channels * 4:
            self.shortcut = nn.Sequential(
                nn.Conv2d(in_channels, out_channels * 4, stride=stride, kernel_size=1, bias=False),
                nn.BatchNorm2d(out_channels * 4)
            )

    def forward(self, x):
        return F.relu(self.split_transforms(x) + self.shortcut(x))

class ResNext(nn.Module):

    def __init__(self, block, num_blocks, class_names=100):
        super().__init__()
        self.in_channels = 64

        self.conv1 = nn.Sequential(
            nn.Conv2d(3, 64, 3, stride=1, padding=1, bias=False),
            nn.BatchNorm2d(64),
            nn.ReLU(inplace=True)
        )

        self.conv2 = self._make_layer(block, num_blocks[0], 64, 1)
        self.conv3 = self._make_layer(block, num_blocks[1], 128, 2)
        self.conv4 = self._make_layer(block, num_blocks[2], 256, 2)
        self.conv5 = self._make_layer(block, num_blocks[3], 512, 2)
        self.avg = nn.AdaptiveAvgPool2d((1, 1))
        self.fc = nn.Linear(512 * 4, 100)

    def forward(self, x):
        x = self.conv1(x)
        x = self.conv2(x)
        x = self.conv3(x)
        x = self.conv4(x)
        x = self.conv5(x)
        x = self.avg(x)
        x = x.view(x.size(0), -1)
        x = self.fc(x)
        return x

    def _make_layer(self, block, num_block, out_channels, stride):
        """Building resnext block
        Args:
            block: block type(default resnext bottleneck c)
            num_block: number of blocks per layer
            out_channels: output channels per block
            stride: block stride

        Returns:
            a resnext layer
        """
        strides = [stride] + [1] * (num_block - 1)
        layers = []
        for stride in strides:
            layers.append(block(self.in_channels, out_channels, stride))
            self.in_channels = out_channels * 4

        return nn.Sequential(*layers)

def resnext50():
    """ return a resnext50(c32x4d) network
    """
    return ResNext(ResNextBottleNeckC, [3, 4, 6, 3])

def resnext101():
    """ return a resnext101(c32x4d) network
    """
    return ResNext(ResNextBottleNeckC, [3, 4, 23, 3])

def resnext152():
    """ return a resnext101(c32x4d) network
    """
    return ResNext(ResNextBottleNeckC, [3, 4, 36, 3])
