# Supplementary material for: TbsNet: the importance of thin-branch structures in CNNs
Source: PeerJ Comput Sci. 2023 Jun 16;9:e1429. doi: 10.7717/peerj-cs.1429 (PMC10280644; doi:10.7717/peerj-cs.1429)
Supplement: Supplemental Information 1 — The training and testing programs on the CIFAR-10, CIFAR-100, Tiny-ImageNet, ImageNet-1K data sets [file peerj-cs-09-1429-s001.zip › source_code/TbsNet-Cifar/model/senet.py]

"""senet in pytorch


[1] Jie Hu, Li Shen, Samuel Albanie, Gang Sun, Enhua Wu

    Squeeze-and-Excitation Networks
    https://arxiv.org/abs/1709.01507
"""

import torch
import torch.nn as nn
import torch.nn.functional as F

class BasicResidualSEBlock(nn.Module):

    expansion = 1

    def __init__(self, in_channels, out_channels, stride, r=16):
        super().__init__()

        self.residual = nn.Sequential(
            nn.Conv2d(in_channels, out_channels, 3, stride=stride, padding=1),
            nn.BatchNorm2d(out_channels),
            nn.ReLU(inplace=True),

            nn.Conv2d(out_channels, out_channels * self.expansion, 3, padding=1),
            nn.BatchNorm2d(out_channels * self.expansion),
            nn.ReLU(inplace=True)
        )

        self.shortcut = nn.Sequential()
        if stride != 1 or in_channels != out_channels * self.expansion:
            self.shortcut = nn.Sequential(
                nn.Conv2d(in_channels, out_channels * self.expansion, 1, stride=stride),
                nn.BatchNorm2d(out_channels * self.expansion)
            )

        self.squeeze = nn.AdaptiveAvgPool2d(1)
        self.excitation = nn.Sequential(
            nn.Linear(out_channels * self.expansion, out_channels * self.expansion // r),
            nn.ReLU(inplace=True),
            nn.Linear(out_channels * self.expansion // r, out_channels * self.expansion),
            nn.Sigmoid()
        )

    def forward(self, x):
        shortcut = self.shortcut(x)
        residual = self.residual(x)

        squeeze = self.squeeze(residual)
        squeeze = squeeze.view(squeeze.size(0), -1)
        excitation = self.excitation(squeeze)
        excitation = excitation.view(residual.size(0), residual.size(1), 1, 1)

        x = residual * excitation.expand_as(residual) + shortcut

        return F.relu(x)

class BottleneckResidualSEBlock(nn.Module):

    expansion = 4

    def __init__(self, in_channels, out_channels, stride, r=16):
        super().__init__()

        self.residual = nn.Sequential(
            nn.Conv2d(in_channels, out_channels, 1),
            nn.BatchNorm2d(out_channels),
            nn.ReLU(inplace=True),

            nn.Conv2d(out_channels, out_channels, 3, stride=stride, padding=1),
            nn.BatchNorm2d(out_channels),
            nn.ReLU(inplace=True),

            nn.Conv2d(out_channels, out_channels * self.expansion, 1),
            nn.BatchNorm2d(out_channels * self.expansion),
            nn.ReLU(inplace=True)
        )

        self.squeeze = nn.AdaptiveAvgPool2d(1)
        self.excitation = nn.Sequential(
            nn.Linear(out_channels * self.expansion, out_channels * self.expansion // r),
            nn.ReLU(inplace=True),
            nn.Linear(out_channels * self.expansion // r, out_channels * self.expansion),
            nn.Sigmoid()
        )

        self.shortcut = nn.Sequential()
        if stride != 1 or in_channels != out_channels * self.expansion:
            self.shortcut = nn.Sequential(
                nn.Conv2d(in_channels, out_channels * self.expansion, 1, stride=stride),
                nn.BatchNorm2d(out_channels * self.expansion)
            )

    def forward(self, x):

        shortcut = self.shortcut(x)

        residual = self.residual(x)
        squeeze = self.squeeze(residual)
        squeeze = squeeze.view(squeeze.size(0), -1)
        excitation = self.excitation(squeeze)
        excitation = excitation.view(residual.size(0), residual.size(1), 1, 1)

        x = residual * excitation.expand_as(residual) + shortcut

        return F.relu(x)

class SEResNet(nn.Module):

    def __init__(self, block, block_num, class_num=100):
        super().__init__()

        self.in_channels = 64

        self.pre = nn.Sequential(
            nn.Conv2d(3, 64, 3, padding=1),
            nn.BatchNorm2d(64),
            nn.ReLU(inplace=True)
        )

        self.stage1 = self._make_stage(block, block_num[0], 64, 1)
        self.stage2 = self._make_stage(block, block_num[1], 128, 2)
        self.stage3 = self._make_stage(block, block_num[2], 256, 2)
        self.stage4 = self._make_stage(block, block_num[3], 512, 2)

        self.linear = nn.Linear(self.in_channels, class_num)

    def forward(self, x):
        x = self.pre(x)

        x = self.stage1(x)
        x = self.stage2(x)
        x = self.stage3(x)
        x = self.stage4(x)

        x = F.adaptive_avg_pool2d(x, 1)
        x = x.view(x.size(0), -1)

        x = self.linear(x)

        return x


    def _make_stage(self, block, num, out_channels, stride):

        layers = []
        layers.append(block(self.in_channels, out_channels, stride))
        self.in_channels = out_channels * block.expansion

        while num - 1:
            layers.append(block(self.in_channels, out_channels, 1))
            num -= 1

        return nn.Sequential(*layers)

def seresnet18():
    return SEResNet(BasicResidualSEBlock, [2, 2, 2, 2])

def seresnet34():
    return SEResNet(BasicResidualSEBlock, [3, 4, 6, 3])

def seresnet50():
    return SEResNet(BottleneckResidualSEBlock, [3, 4, 6, 3])

def seresnet101():
    return SEResNet(BottleneckResidualSEBlock, [3, 4, 23, 3])

def seresnet152():
    return SEResNet(BottleneckResidualSEBlock, [3, 8, 36, 3])


if __name__ == '__main__':
    import numpy as np
    import torch.nn.functional as fun
    import torch.nn as nn
    import torch as t
    import torchsummary as ts
    from fvcore.nn import FlopCountAnalysis, parameter_count_table
    from thop import profile
    from fvcore.nn import flop_count
    from torchvision import models as M

    from tools.WgrNet import wgrnet

    kernel = [3, 1]
    stride = 1  # stage1是否进行2倍下采样，如果是2，则进行2倍下采样
    x = t.randn(1, 3, 224, 224)
    B, C, H, W = x.shape

    m = seresnet152()

    flopstotal = FlopCountAnalysis(m, x)
    flops = flopstotal.total() / (1024 ** 3)
    m.to('cuda')
    ts.summary(m, (C, H, W), B)
    print('%.2f' % (flops))
