# Supplementary material for: TbsNet: the importance of thin-branch structures in CNNs
Source: PeerJ Comput Sci. 2023 Jun 16;9:e1429. doi: 10.7717/peerj-cs.1429 (PMC10280644; doi:10.7717/peerj-cs.1429)
Supplement: Supplemental Information 1 — The training and testing programs on the CIFAR-10, CIFAR-100, Tiny-ImageNet, ImageNet-1K data sets [file peerj-cs-09-1429-s001.zip › source_code/TbsNet-Cifar/tools/╢╠╠°┴1⁄4╜╙╢╘▒╚.py]

import torch
from torchvision.models import resnet50
from fvcore.nn import FlopCountAnalysis, parameter_count_table

# 创建resnet50网络
model = resnet50(num_classes=1000)

# 创建输入网络的tensor
tensor = (torch.rand(1, 3, 224, 224),)

# 分析FLOPs
flops = FlopCountAnalysis(model, tensor)
print("FLOPs: ", flops.total())
params = parameter_count_table(model)
print( parameter_count_table(model))
