# Supplementary material for: TbsNet: the importance of thin-branch structures in CNNs
Source: PeerJ Comput Sci. 2023 Jun 16;9:e1429. doi: 10.7717/peerj-cs.1429 (PMC10280644; doi:10.7717/peerj-cs.1429)
Supplement: Supplemental Information 1 — The training and testing programs on the CIFAR-10, CIFAR-100, Tiny-ImageNet, ImageNet-1K data sets [file peerj-cs-09-1429-s001.zip › source_code/TbsNet-ImageNet/log/resnet50_valid_acc2022-07-01-17-40-32.txt]

Namespace(amp=True	auto_augment='ta_wide'	batch_size=128	bias_weight_decay=None	cache_dataset=False	clip_grad_norm=None	cutmix_alpha=1.0	data_path='/home/hxj/datasets/imagenet2012/'	device='cuda'	dist_url='env://'	epochs=600	interpolation='bilinear'	label_smoothing=0.1	lr=0.5	lr_gamma=0.1	lr_min=0.0	lr_scheduler='cosineannealinglr'	lr_step_size=30	lr_warmup_decay=0.01	lr_warmup_epochs=5	lr_warmup_method='linear'	mixup_alpha=0.2	model='resnet50'	model_ema=True	model_ema_decay=0.99998	model_ema_steps=32	momentum=0.9	norm_weight_decay=0.0	opt='sgd'	output_dir='./weights'	print_freq=10	ra_reps=4	ra_sampler=True	random_erase=0.1	resume=''	seed=1234	start_epoch=0	sync_bn=False	test_only=False	train_crop_size=176	transformer_embedding_decay=None	val_crop_size=224	val_resize_size=232	weight_decay=2e-05	weights=None	workers=8	world_size=1)
epoch	acc1	acc5
0	1.2300	4.9940
1	4.1360	12.9560
2	10.3580	26.2320
3	15.7280	36.4660
4	23.1680	46.8180
5	21.1640	43.6840
6	23.0840	46.4660
7	24.4420	48.4980
8	24.8100	48.8280
9	23.8640	47.3960
10	21.6260	44.1100
11	18.6580	39.5600
12	15.5160	34.3100
13	12.5100	29.1120
14	9.7860	23.8820
15	7.4180	19.3100
16	5.4740	15.4500
17	4.0040	11.9140
18	3.0160	9.3800
19	2.3300	7.5660
20	1.8620	6.1020
21	1.5760	5.0420
22	1.3080	4.3320
23	1.1460	3.8420
24	0.9940	3.3240
25	0.8980	3.0360
26	0.7980	2.7460
27	0.7460	2.5700
28	0.7060	2.4060
29	0.6980	2.3060
30	0.7060	2.2520
31	0.7080	2.2400
32	0.7020	2.1940
33	0.7100	2.2620
34	0.7720	2.3540
35	0.8360	2.4940
36	0.8660	2.6080
37	0.9180	2.7440
38	1.0520	3.0740
39	1.1340	3.3320
40	1.2340	3.6700
41	1.3900	4.1260
42	1.5740	4.6140
43	1.7720	5.1540
44	2.0780	5.8560
45	2.4000	6.6640
46	2.7660	7.5740
47	3.1820	8.6040
48	3.7260	9.8600
49	4.3260	11.1540
50	4.9820	12.5480
51	5.7700	14.1340
52	6.6660	15.8700
53	7.6820	17.8680
54	8.7480	20.0340
55	9.9460	22.2760
56	11.1380	24.4740
57	12.3920	26.7920
58	13.7040	29.1900
59	15.0920	31.7280
60	16.4920	34.0540
61	18.0000	36.5660
62	19.3920	38.8320
63	21.0480	41.2000
64	22.6100	43.3980
65	24.1980	45.5860
66	25.6560	47.6040
67	27.1740	49.5780
68	28.5860	51.4760
69	30.0300	53.1880
70	31.3360	54.8080
71	32.5680	56.2880
72	33.8500	57.8160
73	34.9320	59.0920
74	35.9840	60.2880
75	37.0360	61.4720
76	38.1480	62.6600
77	39.1140	63.7920
78	40.1200	64.8980
79	41.0120	65.8620
80	41.8100	66.6160
81	42.6040	67.4980
82	43.3920	68.2660
83	44.2360	69.0280
84	45.0780	69.8000
85	45.7100	70.4420
86	46.3880	71.1180
87	47.0280	71.6580
88	47.5540	72.1380
89	48.1600	72.7760
90	48.7480	73.2800
91	49.3080	73.8020
92	49.8900	74.2940
93	50.4660	74.7360
94	50.9000	75.1080
95	51.3360	75.5120
96	51.7380	75.8320
97	52.1100	76.1580
98	52.5060	76.5220
99	52.8700	76.8160
100	53.2180	77.0900
101	53.5000	77.4000
102	53.8080	77.6960
103	54.1420	77.9420
104	54.4240	78.1780
105	54.6580	78.3980
106	54.9640	78.6680
107	55.1720	78.8960
108	55.4520	79.1140
109	55.7060	79.3240
110	55.9480	79.4880
111	56.1620	79.6740
112	56.3720	79.8820
113	56.5640	80.0360
114	56.7580	80.1820
115	56.9660	80.3260
116	57.1700	80.4640
117	57.3780	80.6020
118	57.5060	80.7260
119	57.6480	80.8740
120	57.8100	80.9940
121	57.9960	81.0880
122	58.1480	81.1480
123	58.2720	81.2740
124	58.4000	81.4100
125	58.5160	81.5280
126	58.6320	81.6040
127	58.7900	81.7300
128	58.9620	81.7960
129	59.0880	81.9100
130	59.1360	82.0260
131	59.2320	82.1100
132	59.3160	82.1880
133	59.4300	82.3060
134	59.5140	82.3900
135	59.5740	82.4640
136	59.6660	82.5160
137	59.7600	82.6060
138	59.8420	82.5960
139	59.9480	82.6520
140	60.0500	82.7060
141	60.1320	82.7400
142	60.2160	82.8400
143	60.3100	82.8920
144	60.3540	82.9860
145	60.4140	83.0360
146	60.4600	83.0800
147	60.5040	83.1200
148	60.5240	83.1740
149	60.6240	83.2280
150	60.7120	83.2600
151	60.7600	83.3200
152	60.8720	83.3460
153	60.9620	83.4160
154	61.0700	83.4760
155	61.0760	83.5280
156	61.0960	83.5760
157	61.1920	83.5820
158	61.2440	83.6340
159	61.3040	83.6820
160	61.3660	83.7260
161	61.3760	83.8000
162	61.4080	83.8040
163	61.4840	83.8620
164	61.5540	83.8820
165	61.6520	83.8960
166	61.7040	83.9320
167	61.7320	83.9520
168	61.7720	83.9760
169	61.8420	84.0220
