# Supplementary material for: TbsNet: the importance of thin-branch structures in CNNs
Source: PeerJ Comput Sci. 2023 Jun 16;9:e1429. doi: 10.7717/peerj-cs.1429 (PMC10280644; doi:10.7717/peerj-cs.1429)
Supplement: Supplemental Information 1 — The training and testing programs on the CIFAR-10, CIFAR-100, Tiny-ImageNet, ImageNet-1K data sets [file peerj-cs-09-1429-s001.zip › source_code/TbsNet-ImageNet/main.py]

from PIL import Image
from torchvision import models as PM
img = Image.open("picture/test_img_2.png")

# Step 1: Initialize model
weights=PM.ResNet50_Weights.DEFAULT
model = PM.resnet50(weights=weights)
model.eval()

# Step 2: Initialize the inference transforms
preprocess = weights.transforms()

# Step 3: Apply inference preprocessing transforms
batch = preprocess(img).unsqueeze(0)
prediction = model(batch).squeeze(0).softmax(0)

# Step 4: Use the model and print the predicted category
class_id = prediction.argmax().item()
score = prediction[class_id].item()
category_name = weights.meta["categories"][class_id]
print(f"{category_name}: {100 * score}*%*")
