# Supplementary material for: TbsNet: the importance of thin-branch structures in CNNs
Source: PeerJ Comput Sci. 2023 Jun 16;9:e1429. doi: 10.7717/peerj-cs.1429 (PMC10280644; doi:10.7717/peerj-cs.1429)
Supplement: Supplemental Information 1 — The training and testing programs on the CIFAR-10, CIFAR-100, Tiny-ImageNet, ImageNet-1K data sets [file peerj-cs-09-1429-s001.zip › source_code/TbsNet-ImageNet/tools/myseed.py]

import random as random

import numpy as np
import torch as torch
def seed_torch(seed=2021):

    torch.manual_seed(seed)
    torch.cuda.manual_seed(seed)
    torch.cuda.manual_seed_all(seed)
    np.random.seed(seed)  # Numpy module.
    random.seed(seed)
    torch.manual_seed(seed)
    torch.backends.cudnn.benchmark = False
    torch.backends.cudnn.deterministic = True
