# Supplementary material for: TbsNet: the importance of thin-branch structures in CNNs
Source: PeerJ Comput Sci. 2023 Jun 16;9:e1429. doi: 10.7717/peerj-cs.1429 (PMC10280644; doi:10.7717/peerj-cs.1429)
Supplement: Supplemental Information 1 — The training and testing programs on the CIFAR-10, CIFAR-100, Tiny-ImageNet, ImageNet-1K data sets [file peerj-cs-09-1429-s001.zip › source_code/TbsNet-ImageNet/tools/sampler.py]

import math

import torch
import torch.distributed as dist


class RASampler(torch.utils.data.Sampler):
    """Sampler that restricts data loading to a subset of the dataset for distributed,
    with repeated augmentation.
    It ensures that different each augmented version of a sample will be visible to a
    different process (GPU).
    Heavily based on 'torch.utils.data.DistributedSampler'.

    This is borrowed from the DeiT Repo:
    https://github.com/facebookresearch/deit/blob/main/samplers.py
    """

    def __init__(self, dataset, num_replicas=None, rank=None, shuffle=True, seed=0, repetitions=3):
        if num_replicas is None:
            if not dist.is_available():
                raise RuntimeError("Requires distributed package to be available!")
            num_replicas = dist.get_world_size()
        if rank is None:
            if not dist.is_available():
                raise RuntimeError("Requires distributed package to be available!")
            rank = dist.get_rank()
        self.dataset = dataset
        self.num_replicas = num_replicas
        self.rank = rank
        self.epoch = 0
        self.num_samples = int(math.ceil(len(self.dataset) * float(repetitions) / self.num_replicas))
        self.total_size = self.num_samples * self.num_replicas
        self.num_selected_samples = int(math.floor(len(self.dataset) // 256 * 256 / self.num_replicas))
        self.shuffle = shuffle
        self.seed = seed
        self.repetitions = repetitions

    def __iter__(self):
        if self.shuffle:
            # Deterministically shuffle based on epoch
            g = torch.Generator()
            g.manual_seed(self.seed + self.epoch)
            indices = torch.randperm(len(self.dataset), generator=g).tolist()
        else:
            indices = list(range(len(self.dataset)))

        # Add extra samples to make it evenly divisible
        indices = [ele for ele in indices for i in range(self.repetitions)]
        indices += indices[: (self.total_size - len(indices))]
        assert len(indices) == self.total_size

        # Subsample
        indices = indices[self.rank : self.total_size : self.num_replicas]
        assert len(indices) == self.num_samples

        return iter(indices[: self.num_selected_samples])

    def __len__(self):
        return self.num_selected_samples

    def set_epoch(self, epoch):
        self.epoch = epoch
