# Supplementary material for: TbsNet: the importance of thin-branch structures in CNNs
Source: PeerJ Comput Sci. 2023 Jun 16;9:e1429. doi: 10.7717/peerj-cs.1429 (PMC10280644; doi:10.7717/peerj-cs.1429)
Supplement: Supplemental Information 1 — The training and testing programs on the CIFAR-10, CIFAR-100, Tiny-ImageNet, ImageNet-1K data sets [file peerj-cs-09-1429-s001.zip › source_code/TbsNet-ImageNet/train.py]

import datetime
import os
import time
import warnings
import random
import torch
import torch.utils.data
import torchvision
from tools import transforms, utils, presets
from tools.sampler import RASampler
from tools import time2string as t2s
from tools.myseed import seed_torch
from torch import nn
from torch.utils.data.dataloader import default_collate
from torchvision.transforms.functional import InterpolationMode


def train_one_epoch(model, criterion, optimizer, data_loader, device, epoch, args, model_ema=None, scaler=None):
    model.train()
    metric_logger = utils.MetricLogger(delimiter="  ")
    metric_logger.add_meter("lr", utils.SmoothedValue(window_size=1, fmt="{value}"))
    metric_logger.add_meter("img/s", utils.SmoothedValue(window_size=10, fmt="{value}"))

    header = f"Epoch: [{epoch}]"
    for i, (image, target) in enumerate(metric_logger.log_every(data_loader, args.print_freq, header)):
        start_time = time.time()
        image, target = image.to(device), target.to(device)
        with torch.cuda.amp.autocast(enabled=scaler is not None):
            output = model(image)
            loss = criterion(output, target)

        optimizer.zero_grad()
        if scaler is not None:
            scaler.scale(loss).backward()
            if args.clip_grad_norm is not None:
                # we should unscale the gradients of optimizer's assigned params if do gradient clipping
                scaler.unscale_(optimizer)
                nn.utils.clip_grad_norm_(model.parameters(), args.clip_grad_norm)
            scaler.step(optimizer)
            scaler.update()
        else:
            loss.backward()
            if args.clip_grad_norm is not None:
                nn.utils.clip_grad_norm_(model.parameters(), args.clip_grad_norm)
            optimizer.step()

        if model_ema and i % args.model_ema_steps == 0:
            model_ema.update_parameters(model)
            if epoch < args.lr_warmup_epochs:
                # Reset ema buffer to keep copying weights during warmup period
                model_ema.n_averaged.fill_(0)

        acc1, acc5 = utils.accuracy(output, target, topk=(1, 5))
        batch_size = image.shape[0]
        metric_logger.update(loss=loss.item(), lr=optimizer.param_groups[0]["lr"])
        metric_logger.meters["acc1"].update(acc1.item(), n=batch_size)
        metric_logger.meters["acc5"].update(acc5.item(), n=batch_size)
        metric_logger.meters["img/s"].update(batch_size / (time.time() - start_time))


def evaluate(model, criterion, data_loader, device, print_freq=10, log_suffix=""):
    model.eval()
    metric_logger = utils.MetricLogger(delimiter="  ")
    header = f"Test: {log_suffix}"
    num_processed_samples = 0
    with torch.inference_mode():
        for image, target in metric_logger.log_every(data_loader, print_freq, header):
            image = image.to(device, non_blocking=True)
            target = target.to(device, non_blocking=True)
            output = model(image)
            loss = criterion(output, target)

            acc1, acc5 = utils.accuracy(output, target, topk=(1, 5))
            # FIXME need to take into account that the datasets
            # could have been padded in distributed setup
            batch_size = image.shape[0]
            metric_logger.update(loss=loss.item())
            metric_logger.meters["acc1"].update(acc1.item(), n=batch_size)
            metric_logger.meters["acc5"].update(acc5.item(), n=batch_size)
            num_processed_samples += batch_size
    # gather the stats from all processes

    num_processed_samples = utils.reduce_across_processes(num_processed_samples)
    if (
            hasattr(data_loader.dataset, "__len__")
            and len(data_loader.dataset) != num_processed_samples
            and torch.distributed.get_rank() == 0
    ):
        # See FIXME above
        warnings.warn(
            f"It looks like the dataset has {len(data_loader.dataset)} samples, but {num_processed_samples} "
            "samples were used for the validation, which might bias the results. "
            "Try adjusting the batch size and / or the world size. "
            "Setting the world size to 1 is always a safe bet."
        )

    metric_logger.synchronize_between_processes()

    print(f"{header} Acc@1 {metric_logger.acc1.global_avg:.3f} Acc@5 {metric_logger.acc5.global_avg:.3f}")

    return metric_logger.acc1.global_avg, metric_logger.acc5.global_avg


def _get_cache_path(filepath):
    import hashlib

    h = hashlib.sha1(filepath.encode()).hexdigest()
    cache_path = os.path.join("~", ".torch", "vision", "datasets", "imagefolder", h[:10] + ".pt")
    cache_path = os.path.expanduser(cache_path)
    return cache_path


def load_data(traindir, valdir, args):
    # Data loading code
    print("Loading data")
    val_resize_size, val_crop_size, train_crop_size = args.val_resize_size, args.val_crop_size, args.train_crop_size
    interpolation = InterpolationMode(args.interpolation)

    print("Loading training data")
    st = time.time()
    cache_path = _get_cache_path(traindir)
    if args.cache_dataset and os.path.exists(cache_path):
        # Attention, as the transforms are also cached!
        print(f"Loading dataset_train from {cache_path}")
        dataset, _ = torch.load(cache_path)
    else:
        auto_augment_policy = getattr(args, "auto_augment", None)
        random_erase_prob = getattr(args, "random_erase", 0.0)
        dataset = torchvision.datasets.ImageFolder(
            traindir,
            presets.ClassificationPresetTrain(
                crop_size=train_crop_size,
                interpolation=interpolation,
                auto_augment_policy=auto_augment_policy,
                random_erase_prob=random_erase_prob,
            ),
        )
        if args.cache_dataset:
            print(f"Saving dataset_train to {cache_path}")
            utils.mkdir(os.path.dirname(cache_path))
            utils.save_on_master((dataset, traindir), cache_path)
    print("Took", time.time() - st)

    print("Loading validation data")
    cache_path = _get_cache_path(valdir)
    if args.cache_dataset and os.path.exists(cache_path):
        # Attention, as the transforms are also cached!
        print(f"Loading dataset_test from {cache_path}")
        dataset_test, _ = torch.load(cache_path)
    else:
        if args.weights and args.test_only:
            weights = torchvision.models.get_weight(args.weights)
            preprocessing = weights.transforms()
        else:
            preprocessing = presets.ClassificationPresetEval(
                crop_size=val_crop_size, resize_size=val_resize_size, interpolation=interpolation
            )

        dataset_test = torchvision.datasets.ImageFolder(
            valdir,
            preprocessing,
        )
        if args.cache_dataset:
            print(f"Saving dataset_test to {cache_path}")
            utils.mkdir(os.path.dirname(cache_path))
            utils.save_on_master((dataset_test, valdir), cache_path)

    print("Creating data loaders")
    if args.distributed:
        if hasattr(args, "ra_sampler") and args.ra_sampler:
            train_sampler = RASampler(dataset, shuffle=True, repetitions=args.ra_reps)
        else:
            train_sampler = torch.utils.data.distributed.DistributedSampler(dataset)
        test_sampler = torch.utils.data.distributed.DistributedSampler(dataset_test, shuffle=False)
    else:
        train_sampler = torch.utils.data.RandomSampler(dataset)
        test_sampler = torch.utils.data.SequentialSampler(dataset_test)

    return dataset, dataset_test, train_sampler, test_sampler


def main(args):
    if args.output_dir:
        utils.mkdir(args.output_dir)

    tv.write(str(args))
    tv.write('\n')
    tv.write("epoch,acc1,acc5")
    tv.write('\n')
    tv.flush()

    utils.init_distributed_mode(args)
    print(args)

    device = torch.device(args.device)

    seed_torch(args.seed)

    train_dir = os.path.join(args.data_path, "train")
    val_dir = os.path.join(args.data_path, "val")
    dataset, dataset_test, train_sampler, test_sampler = load_data(train_dir, val_dir, args)

    collate_fn = None
    num_classes = len(dataset.classes)
    mixup_transforms = []
    if args.mixup_alpha > 0.0:
        mixup_transforms.append(transforms.RandomMixup(num_classes, p=1.0, alpha=args.mixup_alpha))
    if args.cutmix_alpha > 0.0:
        mixup_transforms.append(transforms.RandomCutmix(num_classes, p=1.0, alpha=args.cutmix_alpha))
    if mixup_transforms:
        mixupcutmix = torchvision.transforms.RandomChoice(mixup_transforms)
        collate_fn = lambda batch: mixupcutmix(*default_collate(batch))  # noqa: E731

    def worker_init_fn(worker_id):
        random.seed(args.seed + worker_id)

    data_loader = torch.utils.data.DataLoader(
        dataset,
        batch_size=args.batch_size,
        sampler=train_sampler,
        num_workers=args.workers,
        pin_memory=True,
        collate_fn=collate_fn,
        worker_init_fn=worker_init_fn
    )
    data_loader_test = torch.utils.data.DataLoader(
        dataset_test, batch_size=args.batch_size, sampler=test_sampler, num_workers=args.workers, pin_memory=True
    )

    print("Creating model")
    model = torchvision.models.__dict__[args.model](weights=args.weights, num_classes=num_classes)
    model.to(device)

    if args.distributed and args.sync_bn:
        model = torch.nn.SyncBatchNorm.convert_sync_batchnorm(model)

    criterion = nn.CrossEntropyLoss(label_smoothing=args.label_smoothing)

    custom_keys_weight_decay = []
    if args.bias_weight_decay is not None:
        custom_keys_weight_decay.append(("bias", args.bias_weight_decay))
    if args.transformer_embedding_decay is not None:
        for key in ["class_token", "position_embedding", "relative_position_bias_table"]:
            custom_keys_weight_decay.append((key, args.transformer_embedding_decay))
    parameters = utils.set_weight_decay(
        model,
        args.weight_decay,
        norm_weight_decay=args.norm_weight_decay,
        custom_keys_weight_decay=custom_keys_weight_decay if len(custom_keys_weight_decay) > 0 else None,
    )

    opt_name = args.opt.lower()
    if opt_name.startswith("sgd"):
        optimizer = torch.optim.SGD(
            parameters,
            lr=args.lr,
            momentum=args.momentum,
            weight_decay=args.weight_decay,
            nesterov="nesterov" in opt_name,
        )
    elif opt_name == "rmsprop":
        optimizer = torch.optim.RMSprop(
            parameters, lr=args.lr, momentum=args.momentum, weight_decay=args.weight_decay, eps=0.0316, alpha=0.9
        )
    elif opt_name == "adamw":
        optimizer = torch.optim.AdamW(parameters, lr=args.lr, weight_decay=args.weight_decay)
    else:
        raise RuntimeError(f"Invalid optimizer {args.opt}. Only SGD, RMSprop and AdamW are supported.")

    scaler = torch.cuda.amp.GradScaler() if args.amp else None

    args.lr_scheduler = args.lr_scheduler.lower()
    if args.lr_scheduler == "steplr":
        main_lr_scheduler = torch.optim.lr_scheduler.StepLR(optimizer, step_size=args.lr_step_size, gamma=args.lr_gamma)
    elif args.lr_scheduler == "cosineannealinglr":
        main_lr_scheduler = torch.optim.lr_scheduler.CosineAnnealingLR(
            optimizer, T_max=args.epochs - args.lr_warmup_epochs, eta_min=args.lr_min
        )
    elif args.lr_scheduler == "exponentiallr":
        main_lr_scheduler = torch.optim.lr_scheduler.ExponentialLR(optimizer, gamma=args.lr_gamma)
    else:
        raise RuntimeError(
            f"Invalid lr scheduler '{args.lr_scheduler}'. Only StepLR, CosineAnnealingLR and ExponentialLR "
            "are supported."
        )

    if args.lr_warmup_epochs > 0:
        if args.lr_warmup_method == "linear":
            warmup_lr_scheduler = torch.optim.lr_scheduler.LinearLR(
                optimizer, start_factor=args.lr_warmup_decay, total_iters=args.lr_warmup_epochs
            )
        elif args.lr_warmup_method == "constant":
            warmup_lr_scheduler = torch.optim.lr_scheduler.ConstantLR(
                optimizer, factor=args.lr_warmup_decay, total_iters=args.lr_warmup_epochs
            )
        else:
            raise RuntimeError(
                f"Invalid warmup lr method '{args.lr_warmup_method}'. Only linear and constant are supported."
            )
        lr_scheduler = torch.optim.lr_scheduler.SequentialLR(
            optimizer, schedulers=[warmup_lr_scheduler, main_lr_scheduler], milestones=[args.lr_warmup_epochs]
        )
    else:
        lr_scheduler = main_lr_scheduler

    model_without_ddp = model
    if args.distributed:
        model = torch.nn.parallel.DistributedDataParallel(model, device_ids=[args.gpu])
        model_without_ddp = model.module

    model_ema = None
    if args.model_ema:
        # Decay adjustment that aims to keep the decay independent from other hyper-parameters originally proposed at:
        # https://github.com/facebookresearch/pycls/blob/f8cd9627/pycls/core/net.py#L123
        #
        # total_ema_updates = (Dataset_size / n_GPUs) * epochs / (batch_size_per_gpu * EMA_steps)
        # We consider constant = Dataset_size for a given dataset/setup and ommit it. Thus:
        # adjust = 1 / total_ema_updates ~= n_GPUs * batch_size_per_gpu * EMA_steps / epochs
        adjust = args.world_size * args.batch_size * args.model_ema_steps / args.epochs
        alpha = 1.0 - args.model_ema_decay
        alpha = min(1.0, alpha * adjust)
        model_ema = utils.ExponentialMovingAverage(model_without_ddp, device=device, decay=1.0 - alpha)

    if args.resume:
        checkpoint = torch.load(args.resume, map_location="cpu")
        model_without_ddp.load_state_dict(checkpoint["model"])
        if not args.test_only:
            optimizer.load_state_dict(checkpoint["optimizer"])
            lr_scheduler.load_state_dict(checkpoint["lr_scheduler"])
        args.start_epoch = checkpoint["epoch"] + 1
        if model_ema:
            model_ema.load_state_dict(checkpoint["model_ema"])
        if scaler:
            scaler.load_state_dict(checkpoint["scaler"])

    if args.test_only:
        # We disable the cudnn benchmarking because it can noticeably affect the accuracy
        torch.backends.cudnn.benchmark = False
        torch.backends.cudnn.deterministic = True
        if model_ema:
            evaluate(model_ema, criterion, data_loader_test, device=device, log_suffix="EMA")
        else:
            evaluate(model, criterion, data_loader_test, device=device)
        return

    print("Start training")
    start_time = time.time()

    acc_max = 0.

    for epoch in range(args.start_epoch, args.epochs):
        if args.distributed:
            train_sampler.set_epoch(epoch)
        train_one_epoch(model, criterion, optimizer, data_loader, device, epoch, args, model_ema, scaler)
        lr_scheduler.step()
        acc_val1, acc_val5 = evaluate(model, criterion, data_loader_test, device=device)
        if model_ema:
            acc_val1, acc_val5 = evaluate(model_ema, criterion, data_loader_test, device=device, log_suffix="EMA")
        if args.output_dir:
            checkpoint = {
                "model": model_without_ddp.state_dict(),
                "optimizer": optimizer.state_dict(),
                "lr_scheduler": lr_scheduler.state_dict(),
                "epoch": epoch,
                "args": args,
            }
            if model_ema:
                checkpoint["model_ema"] = model_ema.state_dict()
            if scaler:
                checkpoint["scaler"] = scaler.state_dict()

            if (epoch + 1) > args.epochs // 2 and acc_val1 > acc_max:
                acc_max = acc_val1
                utils.save_on_master(checkpoint, os.path.join(args.output_dir, "model_" + args.model + "_val_best.pth"))

            utils.save_on_master(checkpoint, os.path.join(args.output_dir,"model_" + args.model +"_checkpoint.pth"))
            tv.write("%3d,%.4f,%.4f" % (epoch, acc_val1, acc_val5,))
            tv.write('\n')
            tv.flush()
    total_time = time.time() - start_time
    total_time_str = str(datetime.timedelta(seconds=int(total_time)))

    print(f"Training time {total_time_str}")


def get_args_parser(add_help=True):
    import argparse

    parser = argparse.ArgumentParser(description="PyTorch Classification Training", add_help=add_help)

    parser.add_argument("--data-path", default="/home/hxj/datasets/imagenet2012/", type=str, help="dataset path")
    parser.add_argument("--model", default="resnet18", type=str, help="model name")
    parser.add_argument("--device", default="cuda", type=str, help="device (Use cuda or cpu Default: cuda)")
    parser.add_argument(
        "-b", "--batch-size", default=32, type=int, help="images per gpu, the total batch size is $NGPU x batch_size"
    )
    parser.add_argument("--epochs", default=90, type=int, metavar="N", help="number of total epochs to run")
    parser.add_argument(
        "-j", "--workers", default=8, type=int, metavar="N", help="number of data loading workers (default: 16)"
    )
    parser.add_argument("--opt", default="sgd", type=str, help="optimizer")
    parser.add_argument("--lr", default=0.1, type=float, help="initial learning rate")
    parser.add_argument("--momentum", default=0.9, type=float, metavar="M", help="momentum")
    parser.add_argument("--seed", default=1234, type=int, help="random seed set")
    parser.add_argument(
        "--wd",
        "--weight-decay",
        default=1e-4,
        type=float,
        metavar="W",
        help="weight decay (default: 1e-4)",
        dest="weight_decay",
    )
    parser.add_argument(
        "--norm-weight-decay",
        default=None,
        type=float,
        help="weight decay for Normalization layers (default: None, same value as --wd)",
    )
    parser.add_argument(
        "--bias-weight-decay",
        default=None,
        type=float,
        help="weight decay for bias parameters of all layers (default: None, same value as --wd)",
    )
    parser.add_argument(
        "--transformer-embedding-decay",
        default=None,
        type=float,
        help="weight decay for embedding parameters for vision transformer models (default: None, same value as --wd)",
    )
    parser.add_argument(
        "--label-smoothing", default=0.0, type=float, help="label smoothing (default: 0.0)", dest="label_smoothing"
    )
    parser.add_argument("--mixup-alpha", default=0.0, type=float, help="mixup alpha (default: 0.0)")
    parser.add_argument("--cutmix-alpha", default=0.0, type=float, help="cutmix alpha (default: 0.0)")
    parser.add_argument("--lr-scheduler", default="steplr", type=str, help="the lr scheduler (default: steplr)")
    parser.add_argument("--lr-warmup-epochs", default=0, type=int, help="the number of epochs to warmup (default: 0)")
    parser.add_argument(
        "--lr-warmup-method", default="constant", type=str, help="the warmup method (default: constant)"
    )
    parser.add_argument("--lr-warmup-decay", default=0.01, type=float, help="the decay for lr")
    parser.add_argument("--lr-step-size", default=30, type=int, help="decrease lr every step-size epochs")
    parser.add_argument("--lr-gamma", default=0.1, type=float, help="decrease lr by a factor of lr-gamma")
    parser.add_argument("--lr-min", default=0.0, type=float, help="minimum lr of lr schedule (default: 0.0)")
    parser.add_argument("--print-freq", default=10, type=int, help="print frequency")
    parser.add_argument("--output-dir", default="./weights", type=str, help="path to save outputs")
    parser.add_argument("--resume", default="", type=str, help="path of checkpoint")
    parser.add_argument("--start-epoch", default=0, type=int, metavar="N", help="start epoch")
    parser.add_argument(
        "--cache-dataset",
        dest="cache_dataset",
        help="Cache the datasets for quicker initialization. It also serializes the transforms",
        action="store_true",
    )
    parser.add_argument(
        "--sync-bn",
        dest="sync_bn",
        help="Use sync batch norm",
        action="store_true",
    )
    parser.add_argument(
        "--test-only",
        dest="test_only",
        help="Only test the model",
        action="store_true",
    )
    parser.add_argument("--auto-augment", default=None, type=str, help="auto augment policy (default: None)")
    parser.add_argument("--random-erase", default=0.0, type=float, help="random erasing probability (default: 0.0)")

    # Mixed precision training parameters
    parser.add_argument("--amp", action="store_true", help="Use torch.cuda.amp for mixed precision training")

    # distributed training parameters
    parser.add_argument("--world-size", default=1, type=int, help="number of distributed processes")
    parser.add_argument("--dist-url", default="env://", type=str, help="url used to set up distributed training")
    parser.add_argument(
        "--model-ema", action="store_true", help="enable tracking Exponential Moving Average of model parameters"
    )
    parser.add_argument(
        "--model-ema-steps",
        type=int,
        default=32,
        help="the number of iterations that controls how often to update the EMA model (default: 32)",
    )
    parser.add_argument(
        "--model-ema-decay",
        type=float,
        default=0.99998,
        help="decay factor for Exponential Moving Average of model parameters (default: 0.99998)",
    )

    parser.add_argument(
        "--interpolation", default="bilinear", type=str, help="the interpolation method (default: bilinear)"
    )
    parser.add_argument(
        "--val-resize-size", default=256, type=int, help="the resize size used for validation (default: 256)"
    )
    parser.add_argument(
        "--val-crop-size", default=224, type=int, help="the central crop size used for validation (default: 224)"
    )
    parser.add_argument(
        "--train-crop-size", default=224, type=int, help="the random crop size used for training (default: 224)"
    )
    parser.add_argument("--clip-grad-norm", default=None, type=float, help="the maximum gradient norm (default None)")
    parser.add_argument("--ra-sampler", action="store_true", help="whether to use Repeated Augmentation in training")
    parser.add_argument(
        "--ra-reps", default=3, type=int, help="number of repetitions for Repeated Augmentation (default: 3)"
    )
    parser.add_argument("--weights", default=None, type=str, help="the weights enum name to load")

    return parser


if __name__ == "__main__":

    args = get_args_parser().parse_args()
    log_dir = './log'
    if not os.path.exists(log_dir):
        os.makedirs(log_dir)

    acc_valid = log_dir + "/" + str(args.model) + "_valid_acc" + t2s.get_date_time_str() + '.txt'
    tv = open(acc_valid, 'w')
    main(args)
    tv.close()
'''
torchrun --nproc_per_node=2 train.py --model resnet50 --batch-size 128 --amp --lr 0.5 --lr-scheduler cosineannealinglr --lr-warmup-epochs 5 --lr-warmup-method linear --auto-augment ta_wide --epochs 600 --random-erase 0.1 --weight-decay 0.00002 --norm-weight-decay 0.0 --label-smoothing 0.1 --mixup-alpha 0.2 --cutmix-alpha 1.0 --train-crop-size 176 --model-ema --val-resize-size 232 --ra-sampler --ra-reps 4
'''
