# Supplementary material for: TbsNet: the importance of thin-branch structures in CNNs
Source: PeerJ Comput Sci. 2023 Jun 16;9:e1429. doi: 10.7717/peerj-cs.1429 (PMC10280644; doi:10.7717/peerj-cs.1429)
Supplement: Supplemental Information 1 — The training and testing programs on the CIFAR-10, CIFAR-100, Tiny-ImageNet, ImageNet-1K data sets [file peerj-cs-09-1429-s001.zip › source_code/TbsNet-Tiny-Imagenet/log_tiny/TinyImagenet_WGRNet_0_0_0_3_-1.0_2022-08-30-10-42-39.txt]

Namespace(augment=True	bs=256	classes=200	depth_id=0	epoch=200	expansion=-1.0	gpu_id=0	kernel=3	light_id=0	lr=0.1	model_index=2	seed=1234	stride=1	width_id=0)
Epoch	Accuracy	learn_lr
001	6.740	0.100000
002	11.160	0.100000
003	17.400	0.100000
004	19.870	0.100000
005	23.950	0.100000
006	26.510	0.100000
007	26.620	0.100000
008	28.550	0.100000
009	30.040	0.100000
010	30.650	0.100000
011	30.670	0.100000
012	32.200	0.100000
013	33.270	0.100000
014	33.610	0.100000
015	34.440	0.100000
016	34.010	0.100000
017	35.990	0.100000
018	35.310	0.100000
019	38.250	0.100000
020	36.690	0.100000
021	36.420	0.100000
022	38.610	0.100000
023	33.400	0.100000
024	36.900	0.100000
025	35.160	0.100000
026	38.040	0.100000
027	41.580	0.100000
028	40.100	0.100000
029	35.050	0.100000
030	39.010	0.100000
031	36.990	0.100000
032	40.010	0.100000
033	40.710	0.100000
034	36.940	0.100000
035	40.360	0.100000
036	42.210	0.100000
037	40.970	0.100000
038	39.630	0.100000
039	36.960	0.100000
040	38.710	0.100000
041	41.440	0.100000
042	40.480	0.100000
043	37.290	0.100000
044	39.170	0.100000
045	41.510	0.100000
046	37.460	0.100000
047	41.280	0.100000
048	38.260	0.100000
049	40.290	0.100000
050	40.760	0.100000
051	40.090	0.100000
052	41.470	0.100000
053	39.090	0.100000
054	40.490	0.100000
055	42.000	0.100000
056	39.790	0.100000
057	39.740	0.100000
058	41.330	0.100000
059	41.650	0.100000
060	44.350	0.100000
061	56.780	0.010000
062	57.470	0.010000
063	58.170	0.010000
064	58.400	0.010000
065	59.230	0.010000
066	59.000	0.010000
067	60.200	0.010000
068	60.180	0.010000
069	59.980	0.010000
070	60.490	0.010000
071	59.810	0.010000
072	60.380	0.010000
073	59.820	0.010000
074	59.140	0.010000
075	60.740	0.010000
076	60.120	0.010000
077	60.390	0.010000
078	59.740	0.010000
079	61.120	0.010000
080	59.660	0.010000
081	60.020	0.010000
082	60.120	0.010000
083	60.610	0.010000
084	59.740	0.010000
085	60.120	0.010000
086	60.100	0.010000
087	59.570	0.010000
088	61.170	0.010000
089	59.380	0.010000
090	59.660	0.010000
091	60.020	0.010000
092	60.710	0.010000
093	60.030	0.010000
094	59.840	0.010000
095	58.800	0.010000
096	59.610	0.010000
097	59.580	0.010000
098	59.890	0.010000
099	60.270	0.010000
100	58.250	0.010000
101	60.540	0.010000
102	59.700	0.010000
103	60.050	0.010000
104	60.090	0.010000
105	60.260	0.010000
106	59.950	0.010000
107	59.170	0.010000
108	59.320	0.010000
109	60.130	0.010000
110	60.140	0.010000
111	64.460	0.001000
112	64.630	0.001000
113	64.680	0.001000
114	64.650	0.001000
115	65.060	0.001000
116	65.210	0.001000
117	65.350	0.001000
118	65.230	0.001000
119	65.300	0.001000
120	65.430	0.001000
121	65.620	0.001000
122	65.530	0.001000
123	65.660	0.001000
124	65.460	0.001000
125	65.940	0.001000
126	65.990	0.001000
127	65.750	0.001000
128	65.990	0.001000
129	66.100	0.001000
130	65.990	0.001000
131	65.610	0.001000
132	65.870	0.001000
133	65.810	0.001000
134	65.770	0.001000
135	65.700	0.001000
136	65.940	0.001000
137	66.000	0.001000
138	66.130	0.001000
139	65.810	0.001000
140	65.420	0.001000
141	65.860	0.001000
142	65.980	0.001000
143	66.220	0.001000
144	65.780	0.001000
145	65.590	0.001000
146	65.770	0.001000
147	66.030	0.001000
148	65.790	0.001000
149	65.930	0.001000
150	65.580	0.001000
151	65.840	0.001000
152	66.290	0.001000
153	66.010	0.001000
154	66.180	0.001000
155	66.130	0.001000
156	66.060	0.001000
157	65.780	0.001000
158	65.830	0.001000
159	65.940	0.001000
160	65.640	0.001000
161	66.380	0.000100
162	66.270	0.000100
163	66.320	0.000100
164	66.240	0.000100
165	66.290	0.000100
166	66.410	0.000100
167	66.390	0.000100
168	66.460	0.000100
169	66.550	0.000100
170	66.350	0.000100
171	66.420	0.000100
172	66.500	0.000100
173	66.400	0.000100
174	66.430	0.000100
175	66.580	0.000100
176	66.590	0.000100
177	66.520	0.000100
178	66.470	0.000100
179	66.490	0.000100
180	66.440	0.000100
181	66.530	0.000100
182	66.600	0.000100
183	66.490	0.000100
184	66.380	0.000100
185	66.460	0.000100
186	66.610	0.000100
187	66.550	0.000100
188	66.510	0.000100
189	66.500	0.000100
190	66.460	0.000100
191	66.650	0.000100
192	66.560	0.000100
193	66.430	0.000100
194	66.640	0.000100
195	66.540	0.000100
196	66.400	0.000100
197	66.380	0.000100
198	66.300	0.000100
199	66.530	0.000100
200	66.430	0.000100
The epoch = 191	max accuracy= 66.650
Total running time = 09:07:16
