# Supplementary material for: TbsNet: the importance of thin-branch structures in CNNs
Source: PeerJ Comput Sci. 2023 Jun 16;9:e1429. doi: 10.7717/peerj-cs.1429 (PMC10280644; doi:10.7717/peerj-cs.1429)
Supplement: Supplemental Information 1 — The training and testing programs on the CIFAR-10, CIFAR-100, Tiny-ImageNet, ImageNet-1K data sets [file peerj-cs-09-1429-s001.zip › source_code/TbsNet-Tiny-Imagenet/log_tiny/TinyImagenet_WGRNet_0_0_0_3_1.0_2022-09-13-19-39-10.txt]

Namespace(augment=True	bs=256	classes=200	depth_id=0	epoch=200	expansion=1.0	gpu_id=2	kernel=3	light_id=0	lr=0.1	model_index=2	seed=1234	stride=1	width_id=0)
Epoch	Accuracy	learn_lr
001	6.500	0.100000
002	9.310	0.100000
003	18.420	0.100000
004	19.500	0.100000
005	24.900	0.100000
006	25.330	0.100000
007	24.880	0.100000
008	26.440	0.100000
009	26.550	0.100000
010	33.710	0.100000
011	31.500	0.100000
012	34.410	0.100000
013	33.050	0.100000
014	36.190	0.100000
015	36.830	0.100000
016	38.010	0.100000
017	33.760	0.100000
018	36.550	0.100000
019	39.330	0.100000
020	39.670	0.100000
021	37.400	0.100000
022	37.560	0.100000
023	37.690	0.100000
024	39.500	0.100000
025	36.710	0.100000
026	40.890	0.100000
027	39.610	0.100000
028	37.330	0.100000
029	41.920	0.100000
030	39.340	0.100000
031	38.950	0.100000
032	39.160	0.100000
033	40.670	0.100000
034	39.960	0.100000
035	41.180	0.100000
036	39.220	0.100000
037	40.500	0.100000
038	39.990	0.100000
039	38.750	0.100000
040	38.020	0.100000
041	34.490	0.100000
042	41.410	0.100000
043	41.150	0.100000
044	40.860	0.100000
045	41.400	0.100000
046	43.020	0.100000
047	43.970	0.100000
048	41.520	0.100000
049	40.440	0.100000
050	40.310	0.100000
051	41.010	0.100000
052	43.430	0.100000
053	37.540	0.100000
054	40.650	0.100000
055	40.790	0.100000
056	41.630	0.100000
057	42.910	0.100000
058	41.040	0.100000
059	42.230	0.100000
060	42.350	0.100000
061	57.620	0.010000
062	59.020	0.010000
063	59.820	0.010000
064	60.160	0.010000
065	60.610	0.010000
066	60.860	0.010000
067	61.040	0.010000
068	60.950	0.010000
069	61.430	0.010000
070	61.030	0.010000
071	61.590	0.010000
072	61.490	0.010000
073	61.880	0.010000
074	61.980	0.010000
075	61.320	0.010000
076	61.830	0.010000
077	61.940	0.010000
078	61.700	0.010000
079	61.060	0.010000
080	61.820	0.010000
081	61.730	0.010000
082	60.870	0.010000
083	61.230	0.010000
084	60.710	0.010000
085	60.650	0.010000
086	61.640	0.010000
087	59.600	0.010000
088	61.950	0.010000
089	61.380	0.010000
090	60.670	0.010000
091	61.100	0.010000
092	61.570	0.010000
093	61.890	0.010000
094	61.250	0.010000
095	60.160	0.010000
096	60.800	0.010000
097	59.920	0.010000
098	61.130	0.010000
099	61.240	0.010000
100	60.960	0.010000
101	61.360	0.010000
102	60.550	0.010000
103	61.320	0.010000
104	61.080	0.010000
105	61.090	0.010000
106	61.510	0.010000
107	60.930	0.010000
108	60.290	0.010000
109	60.920	0.010000
110	60.970	0.010000
111	65.870	0.001000
112	66.350	0.001000
113	66.470	0.001000
114	66.890	0.001000
115	66.780	0.001000
116	66.830	0.001000
117	66.720	0.001000
118	66.640	0.001000
119	66.780	0.001000
120	67.120	0.001000
121	66.850	0.001000
122	66.620	0.001000
123	67.020	0.001000
124	66.900	0.001000
125	66.760	0.001000
126	66.830	0.001000
127	67.110	0.001000
128	66.850	0.001000
129	66.920	0.001000
130	67.060	0.001000
131	67.230	0.001000
132	67.150	0.001000
133	66.880	0.001000
134	66.830	0.001000
135	66.890	0.001000
136	66.820	0.001000
137	66.610	0.001000
138	66.960	0.001000
139	66.820	0.001000
140	66.970	0.001000
141	66.780	0.001000
142	66.600	0.001000
143	66.780	0.001000
144	66.780	0.001000
145	66.730	0.001000
146	66.820	0.001000
147	66.490	0.001000
148	66.240	0.001000
149	66.820	0.001000
150	66.480	0.001000
151	66.500	0.001000
152	66.430	0.001000
153	66.230	0.001000
154	66.020	0.001000
155	66.500	0.001000
156	66.510	0.001000
157	65.960	0.001000
158	66.360	0.001000
159	66.680	0.001000
160	66.290	0.001000
161	66.650	0.000100
162	66.800	0.000100
163	66.850	0.000100
164	66.910	0.000100
165	66.910	0.000100
166	66.800	0.000100
167	66.870	0.000100
168	66.940	0.000100
169	66.800	0.000100
170	67.050	0.000100
171	67.010	0.000100
172	66.970	0.000100
173	66.900	0.000100
174	67.030	0.000100
175	66.840	0.000100
176	67.080	0.000100
177	67.020	0.000100
178	67.170	0.000100
179	66.950	0.000100
180	67.090	0.000100
181	67.060	0.000100
182	66.980	0.000100
183	66.890	0.000100
184	66.890	0.000100
185	66.840	0.000100
186	66.960	0.000100
187	67.070	0.000100
188	67.010	0.000100
189	67.030	0.000100
190	66.820	0.000100
191	66.740	0.000100
192	66.750	0.000100
193	66.950	0.000100
194	67.030	0.000100
195	66.810	0.000100
196	66.950	0.000100
197	66.850	0.000100
198	66.930	0.000100
199	66.870	0.000100
200	66.960	0.000100
The epoch = 131	max accuracy= 67.230
Total running time = 09:32:32
