# Supplementary material for: TbsNet: the importance of thin-branch structures in CNNs
Source: PeerJ Comput Sci. 2023 Jun 16;9:e1429. doi: 10.7717/peerj-cs.1429 (PMC10280644; doi:10.7717/peerj-cs.1429)
Supplement: Supplemental Information 1 — The training and testing programs on the CIFAR-10, CIFAR-100, Tiny-ImageNet, ImageNet-1K data sets [file peerj-cs-09-1429-s001.zip › source_code/TbsNet-Tiny-Imagenet/log_tiny/TinyImagenet_WGRNet_0_1_0_3_-1.0_2022-08-30-19-50-02.txt]

Namespace(augment=True	bs=256	classes=200	depth_id=0	epoch=200	expansion=-1.0	gpu_id=0	kernel=3	light_id=0	lr=0.1	model_index=2	seed=1234	stride=1	width_id=1)
Epoch	Accuracy	learn_lr
001	6.320	0.100000
002	10.430	0.100000
003	18.760	0.100000
004	21.880	0.100000
005	25.790	0.100000
006	28.530	0.100000
007	30.050	0.100000
008	27.480	0.100000
009	31.350	0.100000
010	32.400	0.100000
011	35.000	0.100000
012	33.780	0.100000
013	33.810	0.100000
014	35.000	0.100000
015	35.490	0.100000
016	36.430	0.100000
017	36.770	0.100000
018	36.820	0.100000
019	36.540	0.100000
020	35.500	0.100000
021	39.140	0.100000
022	39.170	0.100000
023	36.720	0.100000
024	37.170	0.100000
025	36.790	0.100000
026	38.030	0.100000
027	39.130	0.100000
028	39.070	0.100000
029	42.530	0.100000
030	38.310	0.100000
031	42.200	0.100000
032	39.430	0.100000
033	43.610	0.100000
034	41.030	0.100000
035	39.260	0.100000
036	38.380	0.100000
037	38.120	0.100000
038	41.270	0.100000
039	43.590	0.100000
040	43.390	0.100000
041	42.280	0.100000
042	42.710	0.100000
043	42.600	0.100000
044	42.620	0.100000
045	42.900	0.100000
046	42.580	0.100000
047	41.280	0.100000
048	42.190	0.100000
049	43.810	0.100000
050	42.750	0.100000
051	43.180	0.100000
052	43.230	0.100000
053	35.180	0.100000
054	42.180	0.100000
055	41.390	0.100000
056	38.690	0.100000
057	43.110	0.100000
058	43.500	0.100000
059	40.450	0.100000
060	42.990	0.100000
061	58.590	0.010000
062	59.600	0.010000
063	60.200	0.010000
064	60.340	0.010000
065	61.120	0.010000
066	61.150	0.010000
067	62.010	0.010000
068	62.060	0.010000
069	62.130	0.010000
070	62.430	0.010000
071	62.210	0.010000
072	61.890	0.010000
073	62.090	0.010000
074	61.770	0.010000
075	62.260	0.010000
076	62.450	0.010000
077	62.010	0.010000
078	62.360	0.010000
079	62.430	0.010000
080	62.090	0.010000
081	61.990	0.010000
082	62.240	0.010000
083	62.140	0.010000
084	62.060	0.010000
085	62.420	0.010000
086	62.450	0.010000
087	61.470	0.010000
088	61.820	0.010000
089	62.050	0.010000
090	61.710	0.010000
091	61.790	0.010000
092	61.820	0.010000
093	60.980	0.010000
094	61.940	0.010000
095	61.330	0.010000
096	61.480	0.010000
097	61.510	0.010000
098	62.010	0.010000
099	62.010	0.010000
100	61.480	0.010000
101	60.800	0.010000
102	61.630	0.010000
103	62.570	0.010000
104	59.970	0.010000
105	60.980	0.010000
106	61.010	0.010000
107	62.440	0.010000
108	61.870	0.010000
109	61.150	0.010000
110	62.420	0.010000
111	66.310	0.001000
112	67.000	0.001000
113	67.060	0.001000
114	67.100	0.001000
115	66.690	0.001000
116	67.040	0.001000
117	67.040	0.001000
118	67.160	0.001000
119	67.190	0.001000
120	66.930	0.001000
121	67.210	0.001000
122	67.580	0.001000
123	67.480	0.001000
124	67.320	0.001000
125	67.220	0.001000
126	67.500	0.001000
127	67.470	0.001000
128	67.360	0.001000
129	67.410	0.001000
130	67.260	0.001000
131	67.340	0.001000
132	67.330	0.001000
133	67.470	0.001000
134	67.450	0.001000
135	67.250	0.001000
136	67.480	0.001000
137	67.500	0.001000
138	67.700	0.001000
139	67.470	0.001000
140	67.430	0.001000
141	67.530	0.001000
142	67.450	0.001000
143	67.630	0.001000
144	67.500	0.001000
145	67.290	0.001000
146	67.430	0.001000
147	67.140	0.001000
148	67.120	0.001000
149	67.150	0.001000
150	66.970	0.001000
151	67.320	0.001000
152	66.980	0.001000
153	67.010	0.001000
154	67.090	0.001000
155	67.290	0.001000
156	67.250	0.001000
157	67.040	0.001000
158	67.210	0.001000
159	67.050	0.001000
160	66.940	0.001000
161	66.920	0.000100
162	67.200	0.000100
163	67.170	0.000100
164	67.260	0.000100
165	67.340	0.000100
166	67.160	0.000100
167	67.280	0.000100
168	67.230	0.000100
169	67.230	0.000100
170	67.230	0.000100
171	67.250	0.000100
172	67.480	0.000100
173	67.200	0.000100
174	67.450	0.000100
175	67.190	0.000100
176	67.260	0.000100
177	67.410	0.000100
178	67.390	0.000100
179	67.350	0.000100
180	67.370	0.000100
181	67.360	0.000100
182	67.300	0.000100
183	67.610	0.000100
184	67.520	0.000100
185	67.460	0.000100
186	67.370	0.000100
187	67.470	0.000100
188	67.330	0.000100
189	67.450	0.000100
190	67.370	0.000100
191	67.300	0.000100
192	67.370	0.000100
193	67.450	0.000100
194	67.450	0.000100
195	67.380	0.000100
196	67.310	0.000100
197	67.390	0.000100
198	67.390	0.000100
199	67.450	0.000100
200	67.390	0.000100
The epoch = 138	max accuracy= 67.700
Total running time = 09:25:53
