# Supplementary material for: TbsNet: the importance of thin-branch structures in CNNs
Source: PeerJ Comput Sci. 2023 Jun 16;9:e1429. doi: 10.7717/peerj-cs.1429 (PMC10280644; doi:10.7717/peerj-cs.1429)
Supplement: Supplemental Information 1 — The training and testing programs on the CIFAR-10, CIFAR-100, Tiny-ImageNet, ImageNet-1K data sets [file peerj-cs-09-1429-s001.zip › source_code/TbsNet-Tiny-Imagenet/log_tiny/TinyImagenet_WGRNet_0_1_0_3_1.0_2022-09-14-05-11-48.txt]

Namespace(augment=True	bs=256	classes=200	depth_id=0	epoch=200	expansion=1.0	gpu_id=2	kernel=3	light_id=0	lr=0.1	model_index=2	seed=1234	stride=1	width_id=1)
Epoch	Accuracy	learn_lr
001	5.290	0.100000
002	15.160	0.100000
003	18.700	0.100000
004	22.330	0.100000
005	25.660	0.100000
006	28.140	0.100000
007	30.310	0.100000
008	31.270	0.100000
009	30.510	0.100000
010	33.070	0.100000
011	33.870	0.100000
012	33.810	0.100000
013	38.100	0.100000
014	36.850	0.100000
015	34.420	0.100000
016	39.680	0.100000
017	38.970	0.100000
018	39.410	0.100000
019	38.410	0.100000
020	42.020	0.100000
021	37.500	0.100000
022	40.060	0.100000
023	42.090	0.100000
024	41.990	0.100000
025	43.840	0.100000
026	40.760	0.100000
027	39.190	0.100000
028	40.100	0.100000
029	37.570	0.100000
030	42.330	0.100000
031	42.380	0.100000
032	42.180	0.100000
033	43.000	0.100000
034	42.220	0.100000
035	39.600	0.100000
036	44.110	0.100000
037	42.270	0.100000
038	43.870	0.100000
039	43.530	0.100000
040	39.250	0.100000
041	42.920	0.100000
042	42.240	0.100000
043	41.510	0.100000
044	44.790	0.100000
045	45.220	0.100000
046	41.730	0.100000
047	43.310	0.100000
048	43.990	0.100000
049	41.740	0.100000
050	40.820	0.100000
051	45.080	0.100000
052	42.620	0.100000
053	45.180	0.100000
054	40.200	0.100000
055	45.150	0.100000
056	42.030	0.100000
057	45.140	0.100000
058	43.470	0.100000
059	43.550	0.100000
060	46.230	0.100000
061	60.300	0.010000
062	61.740	0.010000
063	62.750	0.010000
064	62.290	0.010000
065	63.110	0.010000
066	63.410	0.010000
067	63.160	0.010000
068	63.580	0.010000
069	63.700	0.010000
070	64.120	0.010000
071	64.150	0.010000
072	63.800	0.010000
073	64.130	0.010000
074	63.790	0.010000
075	63.890	0.010000
076	64.090	0.010000
077	64.010	0.010000
078	64.090	0.010000
079	63.250	0.010000
080	63.510	0.010000
081	63.440	0.010000
082	62.660	0.010000
083	63.350	0.010000
084	62.580	0.010000
085	62.930	0.010000
086	62.910	0.010000
087	62.330	0.010000
088	63.240	0.010000
089	62.780	0.010000
090	63.560	0.010000
091	62.710	0.010000
092	62.970	0.010000
093	62.480	0.010000
094	61.950	0.010000
095	62.560	0.010000
096	62.270	0.010000
097	62.740	0.010000
098	61.990	0.010000
099	61.690	0.010000
100	62.430	0.010000
101	61.830	0.010000
102	62.440	0.010000
103	61.630	0.010000
104	61.190	0.010000
105	62.080	0.010000
106	62.350	0.010000
107	62.570	0.010000
108	62.230	0.010000
109	62.200	0.010000
110	61.870	0.010000
111	66.240	0.001000
112	66.610	0.001000
113	66.870	0.001000
114	66.500	0.001000
115	66.760	0.001000
116	67.000	0.001000
117	66.650	0.001000
118	66.890	0.001000
119	66.840	0.001000
120	66.800	0.001000
121	66.880	0.001000
122	66.770	0.001000
123	66.680	0.001000
124	66.940	0.001000
125	67.140	0.001000
126	66.810	0.001000
127	66.790	0.001000
128	66.860	0.001000
129	66.860	0.001000
130	66.810	0.001000
131	66.680	0.001000
132	67.110	0.001000
133	66.760	0.001000
134	66.770	0.001000
135	66.560	0.001000
136	66.470	0.001000
137	66.790	0.001000
138	67.020	0.001000
139	66.820	0.001000
140	66.590	0.001000
141	66.780	0.001000
142	66.820	0.001000
143	66.560	0.001000
144	67.010	0.001000
145	66.770	0.001000
146	66.690	0.001000
147	66.770	0.001000
148	66.630	0.001000
149	66.680	0.001000
150	66.780	0.001000
151	66.500	0.001000
152	66.520	0.001000
153	66.560	0.001000
154	66.520	0.001000
155	66.810	0.001000
156	66.440	0.001000
157	66.750	0.001000
158	66.770	0.001000
159	66.900	0.001000
160	66.660	0.001000
161	66.850	0.000100
162	66.970	0.000100
163	67.000	0.000100
164	67.080	0.000100
165	67.090	0.000100
166	67.050	0.000100
167	67.120	0.000100
168	67.170	0.000100
169	67.170	0.000100
170	67.190	0.000100
171	67.280	0.000100
172	67.100	0.000100
173	67.130	0.000100
174	67.270	0.000100
175	67.070	0.000100
176	67.050	0.000100
177	67.190	0.000100
178	67.090	0.000100
179	67.180	0.000100
180	67.060	0.000100
181	67.170	0.000100
182	67.000	0.000100
183	67.220	0.000100
184	67.160	0.000100
185	67.170	0.000100
186	67.190	0.000100
187	67.120	0.000100
188	67.070	0.000100
189	67.150	0.000100
190	67.190	0.000100
191	66.970	0.000100
192	67.190	0.000100
193	67.080	0.000100
194	66.920	0.000100
195	66.950	0.000100
196	66.950	0.000100
197	66.900	0.000100
198	67.110	0.000100
199	67.040	0.000100
200	66.980	0.000100
The epoch = 171	max accuracy= 67.280
Total running time = 10:45:30
