# Supplementary material for: TbsNet: the importance of thin-branch structures in CNNs
Source: PeerJ Comput Sci. 2023 Jun 16;9:e1429. doi: 10.7717/peerj-cs.1429 (PMC10280644; doi:10.7717/peerj-cs.1429)
Supplement: Supplemental Information 1 — The training and testing programs on the CIFAR-10, CIFAR-100, Tiny-ImageNet, ImageNet-1K data sets [file peerj-cs-09-1429-s001.zip › source_code/TbsNet-Tiny-Imagenet/log_tiny/TinyImagenet_WGRNet_0_2_0_3_-1.0_2022-08-31-05-16-01.txt]

Namespace(augment=True	bs=256	classes=200	depth_id=0	epoch=200	expansion=-1.0	gpu_id=0	kernel=3	light_id=0	lr=0.1	model_index=2	seed=1234	stride=1	width_id=2)
Epoch	Accuracy	learn_lr
001	7.340	0.100000
002	12.640	0.100000
003	18.370	0.100000
004	20.750	0.100000
005	24.640	0.100000
006	26.190	0.100000
007	29.340	0.100000
008	34.280	0.100000
009	31.880	0.100000
010	36.050	0.100000
011	33.430	0.100000
012	35.890	0.100000
013	37.250	0.100000
014	37.530	0.100000
015	36.800	0.100000
016	40.520	0.100000
017	37.520	0.100000
018	39.640	0.100000
019	40.440	0.100000
020	41.630	0.100000
021	39.590	0.100000
022	37.580	0.100000
023	41.500	0.100000
024	40.270	0.100000
025	40.460	0.100000
026	40.790	0.100000
027	42.460	0.100000
028	41.030	0.100000
029	38.890	0.100000
030	40.710	0.100000
031	40.150	0.100000
032	42.690	0.100000
033	43.640	0.100000
034	41.760	0.100000
035	42.750	0.100000
036	41.980	0.100000
037	41.240	0.100000
038	41.490	0.100000
039	42.860	0.100000
040	42.260	0.100000
041	43.110	0.100000
042	42.650	0.100000
043	43.060	0.100000
044	44.250	0.100000
045	41.970	0.100000
046	41.950	0.100000
047	42.810	0.100000
048	43.790	0.100000
049	43.870	0.100000
050	43.950	0.100000
051	43.230	0.100000
052	44.170	0.100000
053	39.140	0.100000
054	47.300	0.100000
055	42.800	0.100000
056	45.930	0.100000
057	45.620	0.100000
058	43.420	0.100000
059	44.280	0.100000
060	44.220	0.100000
061	60.210	0.010000
062	61.180	0.010000
063	61.770	0.010000
064	62.040	0.010000
065	62.690	0.010000
066	62.890	0.010000
067	63.230	0.010000
068	63.500	0.010000
069	63.500	0.010000
070	63.700	0.010000
071	63.570	0.010000
072	63.790	0.010000
073	62.920	0.010000
074	63.170	0.010000
075	63.580	0.010000
076	63.160	0.010000
077	63.190	0.010000
078	63.280	0.010000
079	63.300	0.010000
080	63.210	0.010000
081	62.830	0.010000
082	63.370	0.010000
083	63.090	0.010000
084	63.130	0.010000
085	63.000	0.010000
086	62.280	0.010000
087	62.940	0.010000
088	62.430	0.010000
089	62.460	0.010000
090	62.130	0.010000
091	62.700	0.010000
092	61.500	0.010000
093	62.740	0.010000
094	63.320	0.010000
095	62.870	0.010000
096	62.840	0.010000
097	62.780	0.010000
098	61.480	0.010000
099	62.990	0.010000
100	61.440	0.010000
101	62.440	0.010000
102	61.300	0.010000
103	62.240	0.010000
104	61.820	0.010000
105	61.670	0.010000
106	62.420	0.010000
107	62.730	0.010000
108	62.180	0.010000
109	61.810	0.010000
110	61.130	0.010000
111	66.590	0.001000
112	66.940	0.001000
113	67.100	0.001000
114	67.350	0.001000
115	67.200	0.001000
116	67.310	0.001000
117	67.070	0.001000
118	67.670	0.001000
119	67.580	0.001000
120	67.250	0.001000
121	67.300	0.001000
122	67.430	0.001000
123	67.540	0.001000
124	67.450	0.001000
125	67.340	0.001000
126	67.500	0.001000
127	66.960	0.001000
128	67.400	0.001000
129	67.260	0.001000
130	67.440	0.001000
131	67.430	0.001000
132	67.560	0.001000
133	67.200	0.001000
134	67.490	0.001000
135	67.510	0.001000
136	67.550	0.001000
137	67.080	0.001000
138	67.200	0.001000
139	67.580	0.001000
140	67.280	0.001000
141	67.430	0.001000
142	67.100	0.001000
143	67.360	0.001000
144	67.430	0.001000
145	67.450	0.001000
146	67.230	0.001000
147	67.220	0.001000
148	67.170	0.001000
149	67.080	0.001000
150	67.690	0.001000
151	67.510	0.001000
152	67.320	0.001000
153	67.290	0.001000
154	67.100	0.001000
155	67.250	0.001000
156	67.210	0.001000
157	67.220	0.001000
158	67.380	0.001000
159	67.300	0.001000
160	67.200	0.001000
161	67.530	0.000100
162	67.710	0.000100
163	67.790	0.000100
164	67.610	0.000100
165	67.490	0.000100
166	67.640	0.000100
167	67.530	0.000100
168	67.870	0.000100
169	67.760	0.000100
170	67.860	0.000100
171	67.780	0.000100
172	67.810	0.000100
173	67.790	0.000100
174	67.770	0.000100
175	67.800	0.000100
176	67.930	0.000100
177	67.800	0.000100
178	67.900	0.000100
179	67.800	0.000100
180	67.680	0.000100
181	67.800	0.000100
182	67.710	0.000100
183	67.690	0.000100
184	67.690	0.000100
185	67.630	0.000100
186	67.810	0.000100
187	67.750	0.000100
188	67.680	0.000100
189	67.660	0.000100
190	67.570	0.000100
191	67.710	0.000100
192	67.620	0.000100
193	67.640	0.000100
194	67.620	0.000100
195	67.800	0.000100
196	67.780	0.000100
197	67.630	0.000100
198	67.830	0.000100
199	67.690	0.000100
200	67.520	0.000100
The epoch = 176	max accuracy= 67.930
Total running time = 09:51:55
