# Supplementary material for: TbsNet: the importance of thin-branch structures in CNNs
Source: PeerJ Comput Sci. 2023 Jun 16;9:e1429. doi: 10.7717/peerj-cs.1429 (PMC10280644; doi:10.7717/peerj-cs.1429)
Supplement: Supplemental Information 1 — The training and testing programs on the CIFAR-10, CIFAR-100, Tiny-ImageNet, ImageNet-1K data sets [file peerj-cs-09-1429-s001.zip › source_code/TbsNet-Tiny-Imagenet/log_tiny/TinyImagenet_WGRNet_0_2_0_3_1.0_2022-09-14-15-57-24.txt]

Namespace(augment=True	bs=256	classes=200	depth_id=0	epoch=200	expansion=1.0	gpu_id=2	kernel=3	light_id=0	lr=0.1	model_index=2	seed=1234	stride=1	width_id=2)
Epoch	Accuracy	learn_lr
001	4.170	0.100000
002	9.570	0.100000
003	14.950	0.100000
004	20.450	0.100000
005	23.370	0.100000
006	28.370	0.100000
007	25.410	0.100000
008	31.620	0.100000
009	29.120	0.100000
010	36.440	0.100000
011	35.830	0.100000
012	37.380	0.100000
013	34.590	0.100000
014	37.590	0.100000
015	38.110	0.100000
016	38.350	0.100000
017	38.140	0.100000
018	39.540	0.100000
019	40.920	0.100000
020	40.610	0.100000
021	40.860	0.100000
022	39.890	0.100000
023	41.850	0.100000
024	39.220	0.100000
025	39.240	0.100000
026	41.500	0.100000
027	44.130	0.100000
028	41.230	0.100000
029	43.770	0.100000
030	43.830	0.100000
031	41.770	0.100000
032	43.550	0.100000
033	40.810	0.100000
034	41.990	0.100000
035	42.790	0.100000
036	38.740	0.100000
037	45.000	0.100000
038	42.130	0.100000
039	41.600	0.100000
040	43.800	0.100000
041	45.570	0.100000
042	45.600	0.100000
043	43.800	0.100000
044	43.480	0.100000
045	42.320	0.100000
046	43.970	0.100000
047	38.800	0.100000
048	43.890	0.100000
049	41.950	0.100000
050	44.720	0.100000
051	45.070	0.100000
052	45.820	0.100000
053	46.990	0.100000
054	45.420	0.100000
055	43.180	0.100000
056	43.910	0.100000
057	48.790	0.100000
058	46.550	0.100000
059	44.150	0.100000
060	46.210	0.100000
061	61.390	0.010000
062	62.460	0.010000
063	63.210	0.010000
064	63.870	0.010000
065	64.230	0.010000
066	63.610	0.010000
067	63.830	0.010000
068	64.330	0.010000
069	64.530	0.010000
070	64.860	0.010000
071	64.140	0.010000
072	64.130	0.010000
073	64.320	0.010000
074	64.100	0.010000
075	63.770	0.010000
076	64.330	0.010000
077	64.210	0.010000
078	64.430	0.010000
079	64.110	0.010000
080	62.990	0.010000
081	63.410	0.010000
082	63.230	0.010000
083	62.010	0.010000
084	63.880	0.010000
085	62.990	0.010000
086	62.630	0.010000
087	63.180	0.010000
088	63.250	0.010000
089	62.690	0.010000
090	62.930	0.010000
091	62.180	0.010000
092	63.410	0.010000
093	62.950	0.010000
094	62.270	0.010000
095	62.560	0.010000
096	62.850	0.010000
097	62.440	0.010000
098	62.390	0.010000
099	62.140	0.010000
100	62.550	0.010000
101	61.670	0.010000
102	62.290	0.010000
103	61.960	0.010000
104	61.490	0.010000
105	62.220	0.010000
106	61.300	0.010000
107	61.310	0.010000
108	60.710	0.010000
109	62.550	0.010000
110	61.450	0.010000
111	65.770	0.001000
112	66.050	0.001000
113	66.260	0.001000
114	66.510	0.001000
115	66.520	0.001000
116	66.370	0.001000
117	66.400	0.001000
118	66.440	0.001000
119	66.620	0.001000
120	66.280	0.001000
121	66.510	0.001000
122	66.580	0.001000
123	66.920	0.001000
124	66.800	0.001000
125	66.710	0.001000
126	66.620	0.001000
127	66.810	0.001000
128	66.620	0.001000
129	66.420	0.001000
130	66.470	0.001000
131	66.610	0.001000
132	66.690	0.001000
133	66.750	0.001000
134	66.440	0.001000
135	66.840	0.001000
136	66.790	0.001000
137	66.570	0.001000
138	66.680	0.001000
139	66.680	0.001000
140	66.770	0.001000
141	66.550	0.001000
142	66.780	0.001000
143	66.520	0.001000
144	66.710	0.001000
145	66.610	0.001000
146	66.640	0.001000
147	66.620	0.001000
148	66.320	0.001000
149	66.230	0.001000
150	66.460	0.001000
151	66.570	0.001000
152	66.570	0.001000
153	66.540	0.001000
154	66.600	0.001000
155	66.380	0.001000
156	66.450	0.001000
157	66.290	0.001000
158	66.420	0.001000
159	66.400	0.001000
160	66.730	0.001000
161	66.830	0.000100
162	66.830	0.000100
163	66.810	0.000100
164	66.860	0.000100
165	66.650	0.000100
166	66.830	0.000100
167	66.700	0.000100
168	66.480	0.000100
169	66.650	0.000100
170	66.620	0.000100
171	66.710	0.000100
172	66.560	0.000100
173	66.730	0.000100
174	66.650	0.000100
175	66.820	0.000100
176	66.700	0.000100
177	66.680	0.000100
178	66.540	0.000100
179	66.810	0.000100
180	66.680	0.000100
181	66.810	0.000100
182	66.730	0.000100
183	66.800	0.000100
184	66.930	0.000100
185	66.750	0.000100
186	66.840	0.000100
187	66.680	0.000100
188	66.790	0.000100
189	66.820	0.000100
190	66.870	0.000100
191	66.800	0.000100
192	66.710	0.000100
193	66.880	0.000100
194	66.670	0.000100
195	66.770	0.000100
196	66.890	0.000100
197	66.790	0.000100
198	66.610	0.000100
199	66.670	0.000100
200	66.710	0.000100
The epoch = 184	max accuracy= 66.930
Total running time = 11:22:15
