# Supplementary material for: TbsNet: the importance of thin-branch structures in CNNs
Source: PeerJ Comput Sci. 2023 Jun 16;9:e1429. doi: 10.7717/peerj-cs.1429 (PMC10280644; doi:10.7717/peerj-cs.1429)
Supplement: Supplemental Information 1 — The training and testing programs on the CIFAR-10, CIFAR-100, Tiny-ImageNet, ImageNet-1K data sets [file peerj-cs-09-1429-s001.zip › source_code/TbsNet-Tiny-Imagenet/log_tiny/TinyImagenet_WGRNet_1_0_0_3_1.0_2022-09-15-03-19-45.txt]

Namespace(augment=True	bs=256	classes=200	depth_id=1	epoch=200	expansion=1.0	gpu_id=2	kernel=3	light_id=0	lr=0.1	model_index=2	seed=1234	stride=1	width_id=0)
Epoch	Accuracy	learn_lr
001	4.270	0.100000
002	11.720	0.100000
003	15.320	0.100000
004	19.280	0.100000
005	22.910	0.100000
006	24.960	0.100000
007	27.040	0.100000
008	29.010	0.100000
009	27.670	0.100000
010	30.400	0.100000
011	33.460	0.100000
012	31.860	0.100000
013	34.870	0.100000
014	34.810	0.100000
015	33.730	0.100000
016	38.200	0.100000
017	37.230	0.100000
018	36.640	0.100000
019	37.060	0.100000
020	35.940	0.100000
021	38.780	0.100000
022	40.280	0.100000
023	39.570	0.100000
024	40.990	0.100000
025	40.290	0.100000
026	40.140	0.100000
027	39.200	0.100000
028	39.840	0.100000
029	38.320	0.100000
030	41.700	0.100000
031	37.890	0.100000
032	40.950	0.100000
033	39.970	0.100000
034	39.780	0.100000
035	41.260	0.100000
036	42.760	0.100000
037	41.750	0.100000
038	40.580	0.100000
039	43.330	0.100000
040	39.580	0.100000
041	41.050	0.100000
042	42.790	0.100000
043	42.340	0.100000
044	41.100	0.100000
045	40.820	0.100000
046	43.430	0.100000
047	38.600	0.100000
048	40.390	0.100000
049	42.030	0.100000
050	41.520	0.100000
051	42.320	0.100000
052	42.010	0.100000
053	42.010	0.100000
054	44.700	0.100000
055	44.380	0.100000
056	40.920	0.100000
057	40.770	0.100000
058	44.630	0.100000
059	41.640	0.100000
060	42.080	0.100000
061	59.090	0.010000
062	60.260	0.010000
063	61.100	0.010000
064	61.080	0.010000
065	61.980	0.010000
066	62.300	0.010000
067	62.550	0.010000
068	62.790	0.010000
069	63.150	0.010000
070	62.620	0.010000
071	62.800	0.010000
072	62.790	0.010000
073	63.020	0.010000
074	62.800	0.010000
075	62.290	0.010000
076	62.980	0.010000
077	61.810	0.010000
078	62.330	0.010000
079	62.900	0.010000
080	62.740	0.010000
081	62.980	0.010000
082	62.660	0.010000
083	62.670	0.010000
084	62.730	0.010000
085	62.070	0.010000
086	61.980	0.010000
087	62.700	0.010000
088	62.380	0.010000
089	61.230	0.010000
090	62.610	0.010000
091	62.030	0.010000
092	61.650	0.010000
093	61.530	0.010000
094	61.970	0.010000
095	61.490	0.010000
096	60.950	0.010000
097	62.650	0.010000
098	62.160	0.010000
099	61.400	0.010000
100	62.310	0.010000
101	61.600	0.010000
102	62.010	0.010000
103	62.430	0.010000
104	61.230	0.010000
105	61.100	0.010000
106	61.370	0.010000
107	62.500	0.010000
108	61.090	0.010000
109	61.800	0.010000
110	62.510	0.010000
111	66.680	0.001000
112	67.140	0.001000
113	67.500	0.001000
114	67.350	0.001000
115	67.680	0.001000
116	67.770	0.001000
117	67.820	0.001000
118	68.020	0.001000
119	68.120	0.001000
120	68.130	0.001000
121	67.950	0.001000
122	68.070	0.001000
123	68.090	0.001000
124	68.060	0.001000
125	68.230	0.001000
126	67.930	0.001000
127	67.920	0.001000
128	67.710	0.001000
129	67.840	0.001000
130	67.760	0.001000
131	67.960	0.001000
132	67.900	0.001000
133	67.890	0.001000
134	67.860	0.001000
135	67.760	0.001000
136	67.730	0.001000
137	67.570	0.001000
138	67.600	0.001000
139	67.810	0.001000
140	67.410	0.001000
141	67.860	0.001000
142	67.660	0.001000
143	68.050	0.001000
144	67.720	0.001000
145	67.530	0.001000
146	67.820	0.001000
147	67.610	0.001000
148	67.560	0.001000
149	67.710	0.001000
150	67.710	0.001000
151	67.690	0.001000
152	67.610	0.001000
153	67.670	0.001000
154	67.530	0.001000
155	67.560	0.001000
156	67.710	0.001000
157	67.910	0.001000
158	67.520	0.001000
159	67.660	0.001000
160	67.500	0.001000
161	67.910	0.000100
162	68.060	0.000100
163	67.960	0.000100
164	68.050	0.000100
165	68.030	0.000100
166	68.020	0.000100
167	68.170	0.000100
168	68.080	0.000100
169	68.040	0.000100
170	68.120	0.000100
171	68.180	0.000100
172	68.250	0.000100
173	68.160	0.000100
174	67.940	0.000100
175	68.180	0.000100
176	68.140	0.000100
177	68.010	0.000100
178	68.330	0.000100
179	68.080	0.000100
180	68.120	0.000100
181	68.150	0.000100
182	67.950	0.000100
183	67.920	0.000100
184	68.130	0.000100
185	68.000	0.000100
186	67.880	0.000100
187	68.070	0.000100
188	67.770	0.000100
189	67.870	0.000100
190	68.070	0.000100
191	67.930	0.000100
192	67.820	0.000100
193	67.920	0.000100
194	67.970	0.000100
195	67.880	0.000100
196	67.860	0.000100
197	67.840	0.000100
198	67.830	0.000100
199	67.790	0.000100
200	67.970	0.000100
The epoch = 178	max accuracy= 68.330
Total running time = 10:31:54
