# Supplementary material for: TbsNet: the importance of thin-branch structures in CNNs
Source: PeerJ Comput Sci. 2023 Jun 16;9:e1429. doi: 10.7717/peerj-cs.1429 (PMC10280644; doi:10.7717/peerj-cs.1429)
Supplement: Supplemental Information 1 — The training and testing programs on the CIFAR-10, CIFAR-100, Tiny-ImageNet, ImageNet-1K data sets [file peerj-cs-09-1429-s001.zip › source_code/TbsNet-Tiny-Imagenet/log_tiny/TinyImagenet_WGRNet_2_1_0_3_-1.0_2022-08-31-19-57-23.txt]

Namespace(augment=True	bs=256	classes=200	depth_id=2	epoch=200	expansion=-1.0	gpu_id=1	kernel=3	light_id=0	lr=0.1	model_index=2	seed=1234	stride=1	width_id=1)
Epoch	Accuracy	learn_lr
001	3.840	0.100000
002	8.420	0.100000
003	15.840	0.100000
004	18.530	0.100000
005	24.220	0.100000
006	27.550	0.100000
007	25.510	0.100000
008	29.830	0.100000
009	30.470	0.100000
010	29.490	0.100000
011	34.700	0.100000
012	33.550	0.100000
013	37.520	0.100000
014	38.370	0.100000
015	38.220	0.100000
016	35.330	0.100000
017	35.990	0.100000
018	39.540	0.100000
019	40.170	0.100000
020	39.660	0.100000
021	38.700	0.100000
022	37.590	0.100000
023	39.130	0.100000
024	40.080	0.100000
025	42.370	0.100000
026	42.950	0.100000
027	42.620	0.100000
028	39.820	0.100000
029	40.010	0.100000
030	43.880	0.100000
031	39.560	0.100000
032	38.830	0.100000
033	38.560	0.100000
034	36.390	0.100000
035	40.990	0.100000
036	44.060	0.100000
037	43.460	0.100000
038	41.300	0.100000
039	43.050	0.100000
040	44.930	0.100000
041	41.800	0.100000
042	43.530	0.100000
043	41.980	0.100000
044	43.370	0.100000
045	41.940	0.100000
046	40.660	0.100000
047	43.400	0.100000
048	42.660	0.100000
049	43.730	0.100000
050	43.370	0.100000
051	46.020	0.100000
052	40.360	0.100000
053	42.340	0.100000
054	40.510	0.100000
055	43.350	0.100000
056	42.770	0.100000
057	44.110	0.100000
058	42.720	0.100000
059	42.320	0.100000
060	41.880	0.100000
061	60.420	0.010000
062	61.870	0.010000
063	62.240	0.010000
064	62.550	0.010000
065	63.120	0.010000
066	63.420	0.010000
067	63.470	0.010000
068	63.580	0.010000
069	64.170	0.010000
070	64.190	0.010000
071	63.980	0.010000
072	64.360	0.010000
073	64.000	0.010000
074	64.270	0.010000
075	64.230	0.010000
076	63.550	0.010000
077	64.210	0.010000
078	63.930	0.010000
079	63.610	0.010000
080	63.560	0.010000
081	64.390	0.010000
082	63.550	0.010000
083	63.600	0.010000
084	64.000	0.010000
085	63.210	0.010000
086	64.280	0.010000
087	63.800	0.010000
088	63.760	0.010000
089	62.600	0.010000
090	63.290	0.010000
091	63.780	0.010000
092	62.840	0.010000
093	62.690	0.010000
094	63.520	0.010000
095	63.190	0.010000
096	64.040	0.010000
097	63.510	0.010000
098	63.410	0.010000
099	62.520	0.010000
100	63.000	0.010000
101	63.350	0.010000
102	62.040	0.010000
103	63.050	0.010000
104	64.210	0.010000
105	63.010	0.010000
106	63.320	0.010000
107	62.940	0.010000
108	62.560	0.010000
109	63.130	0.010000
110	63.980	0.010000
111	68.410	0.001000
112	68.630	0.001000
113	68.690	0.001000
114	68.790	0.001000
115	68.800	0.001000
116	68.840	0.001000
117	68.970	0.001000
118	68.750	0.001000
119	69.040	0.001000
120	69.100	0.001000
121	69.360	0.001000
122	69.040	0.001000
123	68.830	0.001000
124	68.870	0.001000
125	69.120	0.001000
126	69.100	0.001000
127	69.070	0.001000
128	68.930	0.001000
129	69.060	0.001000
130	69.170	0.001000
131	68.940	0.001000
132	68.950	0.001000
133	68.970	0.001000
134	69.170	0.001000
135	69.040	0.001000
136	68.980	0.001000
137	68.930	0.001000
138	68.860	0.001000
139	68.770	0.001000
140	68.960	0.001000
141	68.820	0.001000
142	68.990	0.001000
143	68.740	0.001000
144	68.910	0.001000
145	69.220	0.001000
146	68.950	0.001000
147	69.230	0.001000
148	68.990	0.001000
149	69.010	0.001000
150	68.940	0.001000
151	68.850	0.001000
152	68.950	0.001000
153	69.070	0.001000
154	68.420	0.001000
155	68.860	0.001000
156	68.830	0.001000
157	68.940	0.001000
158	68.640	0.001000
159	69.090	0.001000
160	68.800	0.001000
161	68.890	0.000100
162	68.980	0.000100
163	68.990	0.000100
164	69.110	0.000100
165	69.100	0.000100
166	69.030	0.000100
167	69.120	0.000100
168	69.130	0.000100
169	69.010	0.000100
170	69.150	0.000100
171	68.970	0.000100
172	69.130	0.000100
173	69.180	0.000100
174	69.020	0.000100
175	69.130	0.000100
176	69.080	0.000100
177	69.200	0.000100
178	69.280	0.000100
179	69.230	0.000100
180	69.110	0.000100
181	69.150	0.000100
182	69.020	0.000100
183	69.070	0.000100
184	69.000	0.000100
185	68.960	0.000100
186	69.040	0.000100
187	69.110	0.000100
188	68.970	0.000100
189	69.030	0.000100
190	69.200	0.000100
191	69.160	0.000100
192	69.180	0.000100
193	69.050	0.000100
194	69.100	0.000100
195	69.210	0.000100
196	68.970	0.000100
197	69.200	0.000100
198	69.170	0.000100
199	69.150	0.000100
200	69.240	0.000100
The epoch = 121	max accuracy= 69.360
Total running time = 12:06:56
