# Supplementary material for: TbsNet: the importance of thin-branch structures in CNNs
Source: PeerJ Comput Sci. 2023 Jun 16;9:e1429. doi: 10.7717/peerj-cs.1429 (PMC10280644; doi:10.7717/peerj-cs.1429)
Supplement: Supplemental Information 1 — The training and testing programs on the CIFAR-10, CIFAR-100, Tiny-ImageNet, ImageNet-1K data sets [file peerj-cs-09-1429-s001.zip › source_code/TbsNet-Tiny-Imagenet/log_tiny/TinyImagenet_WGRNet_2_1_0_3_1.0_2022-09-17-02-12-05.txt]

Namespace(augment=True	bs=256	classes=200	depth_id=2	epoch=200	expansion=1.0	gpu_id=2	kernel=3	light_id=0	lr=0.1	model_index=2	seed=1234	stride=1	width_id=1)
Epoch	Accuracy	learn_lr
001	4.250	0.100000
002	12.130	0.100000
003	15.720	0.100000
004	22.360	0.100000
005	24.380	0.100000
006	29.300	0.100000
007	28.740	0.100000
008	30.820	0.100000
009	33.170	0.100000
010	36.110	0.100000
011	31.840	0.100000
012	35.980	0.100000
013	36.470	0.100000
014	37.030	0.100000
015	36.490	0.100000
016	38.860	0.100000
017	38.050	0.100000
018	41.190	0.100000
019	37.680	0.100000
020	39.330	0.100000
021	39.880	0.100000
022	39.630	0.100000
023	41.180	0.100000
024	41.600	0.100000
025	43.780	0.100000
026	39.210	0.100000
027	41.000	0.100000
028	40.410	0.100000
029	40.480	0.100000
030	42.520	0.100000
031	44.960	0.100000
032	43.030	0.100000
033	44.190	0.100000
034	42.160	0.100000
035	41.910	0.100000
036	41.280	0.100000
037	42.160	0.100000
038	43.180	0.100000
039	44.380	0.100000
040	39.560	0.100000
041	41.980	0.100000
042	43.060	0.100000
043	41.890	0.100000
044	44.660	0.100000
045	44.570	0.100000
046	44.610	0.100000
047	42.900	0.100000
048	42.270	0.100000
049	45.020	0.100000
050	43.190	0.100000
051	44.740	0.100000
052	45.000	0.100000
053	44.750	0.100000
054	45.990	0.100000
055	43.560	0.100000
056	44.770	0.100000
057	44.780	0.100000
058	45.240	0.100000
059	43.780	0.100000
060	46.850	0.100000
061	61.420	0.010000
062	62.590	0.010000
063	63.390	0.010000
064	64.370	0.010000
065	64.560	0.010000
066	64.900	0.010000
067	64.130	0.010000
068	65.520	0.010000
069	65.480	0.010000
070	65.460	0.010000
071	65.120	0.010000
072	64.990	0.010000
073	65.500	0.010000
074	65.470	0.010000
075	65.100	0.010000
076	65.130	0.010000
077	64.850	0.010000
078	64.890	0.010000
079	64.920	0.010000
080	64.250	0.010000
081	64.820	0.010000
082	64.710	0.010000
083	64.530	0.010000
084	64.160	0.010000
085	63.870	0.010000
086	63.650	0.010000
087	63.710	0.010000
088	63.600	0.010000
089	64.270	0.010000
090	64.510	0.010000
091	64.140	0.010000
092	64.020	0.010000
093	64.210	0.010000
094	64.110	0.010000
095	64.110	0.010000
096	63.960	0.010000
097	63.290	0.010000
098	63.480	0.010000
099	63.920	0.010000
100	63.240	0.010000
101	63.780	0.010000
102	63.830	0.010000
103	63.540	0.010000
104	63.560	0.010000
105	63.980	0.010000
106	62.900	0.010000
107	62.950	0.010000
108	63.090	0.010000
109	62.730	0.010000
110	63.080	0.010000
111	68.150	0.001000
112	68.300	0.001000
113	68.370	0.001000
114	68.390	0.001000
115	68.420	0.001000
116	68.600	0.001000
117	68.680	0.001000
118	68.810	0.001000
119	68.740	0.001000
120	68.540	0.001000
121	68.670	0.001000
122	68.570	0.001000
123	68.620	0.001000
124	68.830	0.001000
125	68.770	0.001000
126	68.570	0.001000
127	69.060	0.001000
128	68.410	0.001000
129	68.320	0.001000
130	68.500	0.001000
131	68.610	0.001000
132	68.470	0.001000
133	68.800	0.001000
134	68.580	0.001000
135	68.620	0.001000
136	68.600	0.001000
137	68.550	0.001000
138	68.630	0.001000
139	68.530	0.001000
140	68.350	0.001000
141	68.440	0.001000
142	68.430	0.001000
143	68.700	0.001000
144	68.490	0.001000
145	68.560	0.001000
146	68.550	0.001000
147	68.360	0.001000
148	68.060	0.001000
149	68.330	0.001000
150	68.370	0.001000
151	68.520	0.001000
152	68.220	0.001000
153	68.500	0.001000
154	68.490	0.001000
155	68.500	0.001000
156	68.220	0.001000
157	68.720	0.001000
158	68.610	0.001000
159	68.380	0.001000
160	68.500	0.001000
161	68.440	0.000100
162	68.520	0.000100
163	68.620	0.000100
164	68.540	0.000100
165	68.480	0.000100
166	68.540	0.000100
167	68.690	0.000100
168	68.710	0.000100
169	68.590	0.000100
170	68.790	0.000100
171	68.630	0.000100
172	68.610	0.000100
173	68.770	0.000100
174	68.720	0.000100
175	68.650	0.000100
176	68.700	0.000100
177	68.560	0.000100
178	68.520	0.000100
179	68.540	0.000100
180	68.600	0.000100
181	68.480	0.000100
182	68.740	0.000100
183	68.550	0.000100
184	68.480	0.000100
185	68.640	0.000100
186	68.530	0.000100
187	68.600	0.000100
188	68.450	0.000100
189	68.570	0.000100
190	68.550	0.000100
191	68.560	0.000100
192	68.620	0.000100
193	68.680	0.000100
194	68.580	0.000100
195	68.600	0.000100
196	68.610	0.000100
197	68.620	0.000100
198	68.860	0.000100
199	68.620	0.000100
200	68.600	0.000100
The epoch = 127	max accuracy= 69.060
Total running time = 13:18:13
