# Supplementary material for: TbsNet: the importance of thin-branch structures in CNNs
Source: PeerJ Comput Sci. 2023 Jun 16;9:e1429. doi: 10.7717/peerj-cs.1429 (PMC10280644; doi:10.7717/peerj-cs.1429)
Supplement: Supplemental Information 1 — The training and testing programs on the CIFAR-10, CIFAR-100, Tiny-ImageNet, ImageNet-1K data sets [file peerj-cs-09-1429-s001.zip › source_code/TbsNet-Tiny-Imagenet/log_tiny/TinyImagenet_WGRNet_2_2_0_3_-1.0_2022-08-30-10-42-42.txt]

Namespace(augment=True	bs=256	classes=200	depth_id=2	epoch=200	expansion=-1.0	gpu_id=2	kernel=3	light_id=0	lr=0.1	model_index=2	seed=1234	stride=1	width_id=2)
Epoch	Accuracy	learn_lr
001	4.500	0.100000
002	10.530	0.100000
003	16.090	0.100000
004	20.140	0.100000
005	23.920	0.100000
006	24.640	0.100000
007	26.510	0.100000
008	30.010	0.100000
009	32.470	0.100000
010	31.460	0.100000
011	34.720	0.100000
012	37.710	0.100000
013	29.930	0.100000
014	35.820	0.100000
015	37.460	0.100000
016	37.340	0.100000
017	41.430	0.100000
018	40.080	0.100000
019	41.940	0.100000
020	39.550	0.100000
021	41.530	0.100000
022	41.880	0.100000
023	40.710	0.100000
024	39.240	0.100000
025	41.780	0.100000
026	42.180	0.100000
027	42.190	0.100000
028	43.480	0.100000
029	40.080	0.100000
030	41.330	0.100000
031	43.200	0.100000
032	43.090	0.100000
033	45.480	0.100000
034	41.820	0.100000
035	43.990	0.100000
036	43.590	0.100000
037	41.790	0.100000
038	43.970	0.100000
039	40.720	0.100000
040	44.110	0.100000
041	40.400	0.100000
042	44.920	0.100000
043	45.140	0.100000
044	46.140	0.100000
045	44.600	0.100000
046	47.030	0.100000
047	44.720	0.100000
048	44.520	0.100000
049	46.090	0.100000
050	46.930	0.100000
051	41.770	0.100000
052	48.010	0.100000
053	44.630	0.100000
054	42.520	0.100000
055	46.690	0.100000
056	45.550	0.100000
057	44.860	0.100000
058	45.830	0.100000
059	45.160	0.100000
060	44.620	0.100000
061	62.100	0.010000
062	63.410	0.010000
063	63.840	0.010000
064	64.300	0.010000
065	65.490	0.010000
066	65.190	0.010000
067	65.130	0.010000
068	65.860	0.010000
069	65.840	0.010000
070	65.290	0.010000
071	66.160	0.010000
072	65.470	0.010000
073	65.140	0.010000
074	65.950	0.010000
075	65.020	0.010000
076	65.120	0.010000
077	65.370	0.010000
078	65.250	0.010000
079	65.410	0.010000
080	64.910	0.010000
081	65.110	0.010000
082	65.210	0.010000
083	64.450	0.010000
084	64.150	0.010000
085	64.440	0.010000
086	64.540	0.010000
087	63.720	0.010000
088	64.430	0.010000
089	64.820	0.010000
090	63.900	0.010000
091	64.260	0.010000
092	64.240	0.010000
093	64.730	0.010000
094	64.270	0.010000
095	63.960	0.010000
096	64.510	0.010000
097	64.130	0.010000
098	64.250	0.010000
099	64.150	0.010000
100	62.910	0.010000
101	63.560	0.010000
102	63.970	0.010000
103	64.140	0.010000
104	63.850	0.010000
105	63.290	0.010000
106	63.540	0.010000
107	63.050	0.010000
108	63.570	0.010000
109	63.700	0.010000
110	63.470	0.010000
111	68.270	0.001000
112	68.580	0.001000
113	68.930	0.001000
114	68.990	0.001000
115	68.920	0.001000
116	69.130	0.001000
117	69.120	0.001000
118	69.170	0.001000
119	69.280	0.001000
120	69.460	0.001000
121	69.620	0.001000
122	69.560	0.001000
123	69.420	0.001000
124	69.530	0.001000
125	69.480	0.001000
126	69.690	0.001000
127	69.610	0.001000
128	69.510	0.001000
129	69.450	0.001000
130	69.450	0.001000
131	69.550	0.001000
132	69.370	0.001000
133	69.380	0.001000
134	69.120	0.001000
135	69.030	0.001000
136	69.160	0.001000
137	69.260	0.001000
138	69.810	0.001000
139	69.470	0.001000
140	69.470	0.001000
141	69.420	0.001000
142	69.770	0.001000
143	69.100	0.001000
144	69.040	0.001000
145	69.470	0.001000
146	69.430	0.001000
147	69.460	0.001000
148	69.290	0.001000
149	69.420	0.001000
150	68.980	0.001000
151	69.600	0.001000
152	69.450	0.001000
153	69.100	0.001000
154	69.170	0.001000
155	69.370	0.001000
156	69.140	0.001000
157	69.430	0.001000
158	69.450	0.001000
159	69.040	0.001000
160	69.110	0.001000
161	69.460	0.000100
162	69.600	0.000100
163	69.490	0.000100
164	69.520	0.000100
165	69.680	0.000100
166	69.460	0.000100
167	69.510	0.000100
168	69.570	0.000100
169	69.610	0.000100
170	69.640	0.000100
171	69.740	0.000100
172	69.600	0.000100
173	69.410	0.000100
174	69.760	0.000100
175	69.750	0.000100
176	69.700	0.000100
177	69.880	0.000100
178	69.720	0.000100
179	69.810	0.000100
180	69.870	0.000100
181	69.800	0.000100
182	69.770	0.000100
183	69.570	0.000100
184	69.600	0.000100
185	69.810	0.000100
186	69.660	0.000100
187	69.740	0.000100
188	69.650	0.000100
189	69.730	0.000100
190	69.780	0.000100
191	69.690	0.000100
192	69.760	0.000100
193	69.690	0.000100
194	69.830	0.000100
195	69.880	0.000100
196	69.720	0.000100
197	69.500	0.000100
198	69.550	0.000100
199	69.670	0.000100
200	69.730	0.000100
The epoch = 177	max accuracy= 69.880
Total running time = 12:28:47
