# Supplementary material for: TbsNet: the importance of thin-branch structures in CNNs
Source: PeerJ Comput Sci. 2023 Jun 16;9:e1429. doi: 10.7717/peerj-cs.1429 (PMC10280644; doi:10.7717/peerj-cs.1429)
Supplement: Supplemental Information 1 — The training and testing programs on the CIFAR-10, CIFAR-100, Tiny-ImageNet, ImageNet-1K data sets [file peerj-cs-09-1429-s001.zip › source_code/TbsNet-Tiny-Imagenet/log_tiny/TinyImagenet_WGRNet_2_2_0_3_1.0_2022-09-17-16-52-44.txt]

Namespace(augment=True, bs=256, classes=200, depth_id=2, epoch=200, expansion=1.0, gpu_id=2, kernel=3, light_id=0, lr=0.1, model_index=2, seed=1234, stride=1, width_id=2)
Epoch,Accuracy,learn_lr
