# Supplementary material for: TbsNet: the importance of thin-branch structures in CNNs
Source: PeerJ Comput Sci. 2023 Jun 16;9:e1429. doi: 10.7717/peerj-cs.1429 (PMC10280644; doi:10.7717/peerj-cs.1429)
Supplement: Supplemental Information 1 — The training and testing programs on the CIFAR-10, CIFAR-100, Tiny-ImageNet, ImageNet-1K data sets [file peerj-cs-09-1429-s001.zip › source_code/TbsNet-Tiny-Imagenet/log_tiny/TinyImagenet_WGRNet_3_1_0_3_-1.0_2022-08-31-10-54-52.txt]

Namespace(augment=True	bs=266	classes=200	depth_id=3	epoch=200	expansion=-1.0	gpu_id=2	kernel=3	light_id=0	lr=0.1	model_index=2	seed=1234	stride=1	width_id=1)
Epoch	Accuracy	learn_lr
001	3.950	0.100000
002	10.350	0.100000
003	15.180	0.100000
004	21.790	0.100000
005	23.310	0.100000
006	28.640	0.100000
007	25.170	0.100000
008	27.900	0.100000
009	32.460	0.100000
010	34.790	0.100000
011	35.090	0.100000
012	34.300	0.100000
013	36.510	0.100000
014	32.090	0.100000
015	34.650	0.100000
016	37.150	0.100000
017	40.990	0.100000
018	38.330	0.100000
019	36.120	0.100000
020	39.650	0.100000
021	39.800	0.100000
022	40.260	0.100000
023	38.610	0.100000
024	39.220	0.100000
025	42.900	0.100000
026	41.520	0.100000
027	43.290	0.100000
028	40.470	0.100000
029	43.280	0.100000
030	41.540	0.100000
031	43.820	0.100000
032	42.830	0.100000
033	41.270	0.100000
034	38.210	0.100000
035	44.870	0.100000
036	43.200	0.100000
037	43.450	0.100000
038	43.080	0.100000
039	44.080	0.100000
040	41.670	0.100000
041	42.630	0.100000
042	39.750	0.100000
043	41.360	0.100000
044	43.250	0.100000
045	42.420	0.100000
046	44.910	0.100000
047	43.520	0.100000
048	46.400	0.100000
049	45.660	0.100000
050	43.200	0.100000
051	43.930	0.100000
052	42.540	0.100000
053	45.170	0.100000
054	44.220	0.100000
055	43.920	0.100000
056	44.360	0.100000
057	45.300	0.100000
058	46.660	0.100000
059	43.480	0.100000
060	45.060	0.100000
061	61.370	0.010000
062	62.450	0.010000
063	63.320	0.010000
064	63.910	0.010000
065	64.010	0.010000
066	64.030	0.010000
067	64.620	0.010000
068	64.770	0.010000
069	64.550	0.010000
070	65.380	0.010000
071	65.100	0.010000
072	65.190	0.010000
073	65.460	0.010000
074	65.280	0.010000
075	64.740	0.010000
076	64.540	0.010000
077	64.830	0.010000
078	64.280	0.010000
079	64.960	0.010000
080	64.310	0.010000
081	64.480	0.010000
082	64.600	0.010000
083	64.870	0.010000
084	65.050	0.010000
085	64.150	0.010000
086	64.500	0.010000
087	64.550	0.010000
088	64.370	0.010000
089	64.290	0.010000
090	64.140	0.010000
091	63.690	0.010000
092	63.050	0.010000
093	64.400	0.010000
094	63.720	0.010000
095	63.210	0.010000
096	64.340	0.010000
097	63.770	0.010000
098	64.780	0.010000
099	64.080	0.010000
100	63.840	0.010000
101	64.260	0.010000
102	63.160	0.010000
103	63.930	0.010000
104	63.470	0.010000
105	63.740	0.010000
106	64.210	0.010000
107	64.000	0.010000
108	64.570	0.010000
109	63.120	0.010000
110	64.510	0.010000
111	68.690	0.001000
112	68.580	0.001000
113	69.150	0.001000
114	69.220	0.001000
115	69.100	0.001000
116	69.540	0.001000
117	69.340	0.001000
118	69.640	0.001000
119	69.200	0.001000
120	69.430	0.001000
121	69.210	0.001000
122	69.460	0.001000
123	69.560	0.001000
124	69.330	0.001000
125	69.470	0.001000
126	69.280	0.001000
127	69.950	0.001000
128	69.290	0.001000
129	69.270	0.001000
130	69.430	0.001000
131	69.480	0.001000
132	69.730	0.001000
133	69.440	0.001000
134	69.290	0.001000
135	69.490	0.001000
136	69.490	0.001000
137	69.520	0.001000
138	69.410	0.001000
139	69.570	0.001000
140	69.460	0.001000
141	69.360	0.001000
142	69.410	0.001000
143	69.440	0.001000
144	69.320	0.001000
145	69.170	0.001000
146	69.330	0.001000
147	69.060	0.001000
148	69.390	0.001000
149	69.430	0.001000
150	69.460	0.001000
151	69.440	0.001000
152	69.290	0.001000
153	69.090	0.001000
154	69.300	0.001000
155	69.390	0.001000
156	69.180	0.001000
157	69.160	0.001000
158	68.870	0.001000
159	69.210	0.001000
160	69.340	0.001000
161	69.540	0.000100
162	69.480	0.000100
163	69.600	0.000100
164	69.550	0.000100
165	69.550	0.000100
166	69.590	0.000100
167	69.520	0.000100
168	69.550	0.000100
169	69.690	0.000100
170	69.640	0.000100
171	69.550	0.000100
172	69.650	0.000100
173	69.690	0.000100
174	69.640	0.000100
175	69.640	0.000100
176	69.580	0.000100
177	69.620	0.000100
178	69.480	0.000100
179	69.540	0.000100
180	69.540	0.000100
181	69.530	0.000100
182	69.480	0.000100
183	69.640	0.000100
184	69.480	0.000100
185	69.610	0.000100
186	69.580	0.000100
187	69.540	0.000100
188	69.580	0.000100
189	69.520	0.000100
190	69.410	0.000100
191	69.690	0.000100
192	69.600	0.000100
193	69.580	0.000100
194	69.540	0.000100
195	69.660	0.000100
196	69.720	0.000100
197	69.720	0.000100
198	69.440	0.000100
199	69.550	0.000100
200	69.770	0.000100
The epoch = 127	max accuracy= 69.950
Total running time = 13:09:40
