# Supplementary material for: TbsNet: the importance of thin-branch structures in CNNs
Source: PeerJ Comput Sci. 2023 Jun 16;9:e1429. doi: 10.7717/peerj-cs.1429 (PMC10280644; doi:10.7717/peerj-cs.1429)
Supplement: Supplemental Information 1 — The training and testing programs on the CIFAR-10, CIFAR-100, Tiny-ImageNet, ImageNet-1K data sets [file peerj-cs-09-1429-s001.zip › source_code/TbsNet-Tiny-Imagenet/log_tiny/TinyImagenet_WGRNet_3_2_0_3_-1.0_2022-09-01-00-04-39.txt]

Namespace(augment=True	bs=256	classes=200	depth_id=3	epoch=200	expansion=-1.0	gpu_id=2	kernel=3	light_id=0	lr=0.1	model_index=2	seed=1234	stride=1	width_id=2)
Epoch	Accuracy	learn_lr
001	3.190	0.100000
002	9.820	0.100000
003	13.810	0.100000
004	20.350	0.100000
005	23.420	0.100000
006	23.930	0.100000
007	29.760	0.100000
008	31.920	0.100000
009	30.790	0.100000
010	33.600	0.100000
011	37.230	0.100000
012	33.370	0.100000
013	36.850	0.100000
014	38.320	0.100000
015	39.250	0.100000
016	39.180	0.100000
017	37.720	0.100000
018	40.990	0.100000
019	37.810	0.100000
020	42.370	0.100000
021	39.990	0.100000
022	39.170	0.100000
023	44.230	0.100000
024	40.610	0.100000
025	42.220	0.100000
026	38.230	0.100000
027	41.030	0.100000
028	44.220	0.100000
029	45.270	0.100000
030	41.500	0.100000
031	43.470	0.100000
032	42.040	0.100000
033	41.060	0.100000
034	45.610	0.100000
035	43.810	0.100000
036	45.270	0.100000
037	44.980	0.100000
038	45.150	0.100000
039	47.220	0.100000
040	46.060	0.100000
041	43.230	0.100000
042	46.330	0.100000
043	42.320	0.100000
044	46.820	0.100000
045	43.930	0.100000
046	46.300	0.100000
047	43.140	0.100000
048	46.530	0.100000
049	46.130	0.100000
050	45.780	0.100000
051	46.700	0.100000
052	45.060	0.100000
053	43.100	0.100000
054	46.710	0.100000
055	46.040	0.100000
056	46.730	0.100000
057	45.100	0.100000
058	43.340	0.100000
059	47.270	0.100000
060	47.430	0.100000
061	62.310	0.010000
062	63.970	0.010000
063	64.550	0.010000
064	64.960	0.010000
065	65.130	0.010000
066	65.090	0.010000
067	65.870	0.010000
068	65.340	0.010000
069	66.020	0.010000
070	65.900	0.010000
071	66.190	0.010000
072	65.590	0.010000
073	66.500	0.010000
074	65.880	0.010000
075	65.590	0.010000
076	65.890	0.010000
077	65.530	0.010000
078	65.840	0.010000
079	65.360	0.010000
080	65.680	0.010000
081	65.270	0.010000
082	65.780	0.010000
083	65.190	0.010000
084	65.570	0.010000
085	66.560	0.010000
086	65.830	0.010000
087	65.500	0.010000
088	64.830	0.010000
089	65.630	0.010000
090	65.940	0.010000
091	64.940	0.010000
092	65.040	0.010000
093	65.310	0.010000
094	64.200	0.010000
095	65.440	0.010000
096	64.940	0.010000
097	64.180	0.010000
098	64.490	0.010000
099	64.390	0.010000
100	64.910	0.010000
101	65.030	0.010000
102	65.130	0.010000
103	65.000	0.010000
104	63.770	0.010000
105	64.710	0.010000
106	64.590	0.010000
107	64.720	0.010000
108	64.630	0.010000
109	65.270	0.010000
110	64.860	0.010000
111	69.250	0.001000
112	69.340	0.001000
113	69.460	0.001000
114	69.450	0.001000
115	69.840	0.001000
116	69.910	0.001000
117	69.710	0.001000
118	69.830	0.001000
119	69.770	0.001000
120	69.720	0.001000
121	70.050	0.001000
122	70.040	0.001000
123	69.890	0.001000
124	69.910	0.001000
125	70.000	0.001000
126	70.010	0.001000
127	69.910	0.001000
128	70.060	0.001000
129	70.000	0.001000
130	70.210	0.001000
131	69.960	0.001000
132	69.860	0.001000
133	69.940	0.001000
134	69.750	0.001000
135	70.040	0.001000
136	70.110	0.001000
137	69.810	0.001000
138	69.910	0.001000
139	69.780	0.001000
140	70.080	0.001000
141	69.660	0.001000
142	70.120	0.001000
143	69.990	0.001000
144	69.740	0.001000
145	70.270	0.001000
146	69.990	0.001000
147	70.050	0.001000
148	69.890	0.001000
149	69.680	0.001000
150	69.850	0.001000
151	69.910	0.001000
152	69.700	0.001000
153	69.870	0.001000
154	69.770	0.001000
155	69.940	0.001000
156	69.770	0.001000
157	69.760	0.001000
158	69.740	0.001000
159	69.640	0.001000
160	69.640	0.001000
161	69.770	0.000100
162	69.920	0.000100
163	69.910	0.000100
164	70.070	0.000100
165	69.950	0.000100
166	69.910	0.000100
167	69.970	0.000100
168	70.040	0.000100
169	70.080	0.000100
170	70.030	0.000100
171	69.880	0.000100
172	70.120	0.000100
173	70.060	0.000100
174	70.160	0.000100
175	70.110	0.000100
176	70.140	0.000100
177	70.200	0.000100
178	70.110	0.000100
179	70.010	0.000100
180	70.000	0.000100
181	70.160	0.000100
182	70.090	0.000100
183	70.240	0.000100
184	70.130	0.000100
185	70.050	0.000100
186	70.060	0.000100
187	70.270	0.000100
188	70.020	0.000100
189	70.200	0.000100
190	70.210	0.000100
191	70.020	0.000100
192	70.140	0.000100
193	70.050	0.000100
194	70.080	0.000100
195	70.110	0.000100
196	70.160	0.000100
197	70.170	0.000100
198	70.200	0.000100
199	70.180	0.000100
200	70.000	0.000100
The epoch = 145	max accuracy= 70.270
Total running time = 13:38:19
